# Supplementary material for: Evaluating the Species Boundaries of Green Microalgae (Coccomyxa, Trebouxiophyceae, Chlorophyta) Using Integrative Taxonomy and DNA Barcoding with Further Implications for the Species Identification in Environmental Samples
Source: PLoS One. 2015 Jun 16;10(6):e0127838. doi: 10.1371/journal.pone.0127838 (PMC4469705; doi:10.1371/journal.pone.0127838)
Supplement: S1 Datasets — The NEXUS files (Coccomyxa_SSU_ITS.nex, Coccomyxa_SSU.nex, and Coccomyxa_ITS.nex) were used as input files for PAUP and MrBayes analyses, the rna files (Coccomyxa_SSU_ITS.rna, Coccomyxa_SSU.rna, and Coccomyxa_ITS.rna) for the analyses using PHASE. To detect compensatory base changes in the secondary structures of ITS-1 and ITS-2, the aligned FASTA files (Coccomyxa_ITS1_struct.fas and Coccomyxa_ITS2_struct.fas) were used as input files for 4SALE. (ZIP) [file pone.0127838.s015.zip]

Archive with 29 entries (20 files):
- Datasets/
- Datasets/.DS_Store
- __MACOSX/
- __MACOSX/Datasets/
- __MACOSX/Datasets/._.DS_Store
- Datasets/FASTA/
- Datasets/FASTA/.DS_Store
- __MACOSX/Datasets/FASTA/
- __MACOSX/Datasets/FASTA/._.DS_Store
- Datasets/FASTA/Coccomyxa_ITS1_struct.fas
- __MACOSX/Datasets/FASTA/._Coccomyxa_ITS1_struct.fas
- Datasets/FASTA/Coccomyxa_ITS2_struct.fas
- __MACOSX/Datasets/FASTA/._Coccomyxa_ITS2_struct.fas
- Datasets/NEXUS/
- Datasets/NEXUS/Coccomyxa_ITS.nex
- __MACOSX/Datasets/NEXUS/
- __MACOSX/Datasets/NEXUS/._Coccomyxa_ITS.nex
- Datasets/NEXUS/Coccomyxa_SSU.nex
- __MACOSX/Datasets/NEXUS/._Coccomyxa_SSU.nex
- Datasets/NEXUS/Coccomyxa_SSU_ITS.nex
- __MACOSX/Datasets/NEXUS/._Coccomyxa_SSU_ITS.nex
- Datasets/rna/
- Datasets/rna/Coccomyxa_ITS.rna
- __MACOSX/Datasets/rna/
- __MACOSX/Datasets/rna/._Coccomyxa_ITS.rna
- Datasets/rna/Coccomyxa_SSU.rna
- __MACOSX/Datasets/rna/._Coccomyxa_SSU.rna
- Datasets/rna/Coccomyxa_SSU_ITS.rna
- __MACOSX/Datasets/rna/._Coccomyxa_SSU_ITS.rna
