# Supplementary material for: Evaluating the Species Boundaries of Green Microalgae (Coccomyxa, Trebouxiophyceae, Chlorophyta) Using Integrative Taxonomy and DNA Barcoding with Further Implications for the Species Identification in Environmental Samples
Source: PLoS One. 2015 Jun 16;10(6):e0127838. doi: 10.1371/journal.pone.0127838 (PMC4469705; doi:10.1371/journal.pone.0127838)
Supplement: S1 Datasets — The NEXUS files (Coccomyxa_SSU_ITS.nex, Coccomyxa_SSU.nex, and Coccomyxa_ITS.nex) were used as input files for PAUP and MrBayes analyses, the rna files (Coccomyxa_SSU_ITS.rna, Coccomyxa_SSU.rna, and Coccomyxa_ITS.rna) for the analyses using PHASE. To detect compensatory base changes in the secondary structures of ITS-1 and ITS-2, the aligned FASTA files (Coccomyxa_ITS1_struct.fas and Coccomyxa_ITS2_struct.fas) were used as input files for 4SALE. (ZIP) [file pone.0127838.s015.zip › Datasets/FASTA/Coccomyxa_ITS1_struct.fas]

>SAG_245_80
AAUCGAUCAGAC-CAC--A-CC--GGCACCGGG-C-UGU--CCUCCCACA----GAUC-----------------GCU-----UCU-----------------CCUCAUC--------GAGAAG-------AGG-C-U-----G-------UGC--GCAU-G-CC----CCUGCUGGGGGCCGCGCCCCGUGCGCGGCGCUCCAGGAGGU----C-GUGCGG-GCC-G--UGACG-CGGGCGGAGGAGG-----ACUCUGUUCUCCG-CCGCUCG--CCG-------CACG--CGCUGG--CCAAACCAAC-A---CCGAC-CCG-AAAC------AAGCCUGAAGCCAAUGGGUC---GCCUGGCGCCUGC-G----CCGGCG-A-CCUCC-UAACAAAGA
............-...--.-..--.........-.-...--.....((((----(.((-----------------.((-----(((-----------------(......--------))))))-------.))-)-)-----)-------))(--((((-(-..----(((.(((((((((((((.....))))))).)))))).))).----)-)))))(-(((-(--((..(-(((((((.(((((-----((...))))))).-)))))))--)..-------))).--....))--))........-.---.....-...-....------...............(((((---(((.((((....)-)----))))))-)-)))..-.........
>SAG_62_90
AAUCGAUCGGAC-CAC--U-CC--GGUGACUCUUUUUGUGAGCACCCACA----GAUC-----------------GCU------CU-----UCU-C-U------CUUCGG-----G--GA---GGGGGC---GG-C-U-----G-------UGC--GCAC-G-CC----CCUG----------CUUGUUAA------------AACAGGU----C-GUGCGG-G-CCGGU----GC---GCUUGGCUG--CCU--CGCAAGA---GGGA-G------CCGGCGCG--CC---GCGCUGG--CCAAACC-CGCAC---CCAACGCA-AACC------GAGACUGAAGCCGAA--GGC---AGCU----CUCG-------CAGCUG---CCAAAUAACCAAAGA
............-...--.-..--......................((((----(.((-----------------((.------((-----(((-(-(------(....)-----)--))---))))))---))-)-)-----)-------))(--((((-(-..----((((----------.((....)------------).)))).----)-)))))(-(-(((((----((---(((.((((.--(((--(....))---)).)-)------))))))))--))---).)))..--.......-.....---........-....------...............--(((---((((----....-------.)))))---)).............
>NIES_2166
CAUCGAUCAAACACAA--A-CC--GCGAACCA-AC--GU-AUC-CCCGCA----GG-C-----G-----------GCC-------------------C-------CGCCC--------G-------GGCC--GC-C-U-----G-------UGC--GCCU-G-UC----CCUGAUCGGCGCCCCGG-UUCU-CGGGG-A-CCGGUCAGGUCUGGC-GGGCUG-GGGAG------GCCU--C---UU----CCC--UUCACC---GGG-A--A--GGACC---GAA-CC-CG---GUCGG--CAAAACC-CCCAAU-C-AAAUCCA-CAACCCGAAACAUCCUAAAGAUAU--UGAC---GGC-CGCCC-UGU-----GCGGACG-U--CGC-CAACCAAAGA
................--.-..--........-..--..-...-..((((----((-(-----(-----------(((-------------------(-------.....--------)-------))))--))-)-)-----)-------)).--((((-(-((----(((((((((..(((((.-....-)))))-.-)))))))))...)))-)))).(-(((..------(((.--(---((----(((--......---)))-)--)--)((((---(..-..-))---)))))--).....)-)))...-.-.......-........................--((((---(.(-(((..-...-----)))).))-)--)).-..........
>NIES_2353
CAUCGAUCAAACACAA--A-CC--GCGAACCA-AC--GU-AUC-CCCGCA----GG-C-----G-----------GCC-------------------C-------CGCCC--------G-------GGCC--GC-C-U-----G-------UGC--GCCU-G-UC----CCUGAUCGGCGCCCCGG-UUCU-CGGGG-A-CCGGUCAGGUCUGGC-GGGCUG-GGGAG------GCCU--C---UU----CCC--UUCACC---GGG-A--A--GGACC---GAA-CC-CG---GUCGG--CAAAACC-CCCAAU-C-AAAUCCA-CAACCCGAAACAUCCUAAAGAUAU--UGAC---GGC-CGCCC-UGU-----GCGGACG-U--CGC-CAACCAAAGA
................--.-..--........-..--..-...-..((((----((-(-----(-----------(((-------------------(-------.....--------)-------))))--))-)-)-----)-------)).--((((-(-((----(((((((((..(((((.-....-)))))-.-)))))))))...)))-)))).(-(((..------(((.--(---((----(((--......---)))-)--)--)((((---(..-..-))---)))))--).....)-)))...-.-.......-........................--((((---(.(-(((..-...-----)))).))-)--)).-..........
>NIES_2252
CAUCGAUCAAACACAA--A-CC--GCGAACCA-AC--GU-AUC-CCCGCA----GG-C-----G-----------GCC-------------------C-------CACCC--------G-------GGCC--GC-C-U-----G-------UGC--GCCU-G-UC----CCUGAACGGCGCCCCGG-UUCU-CGGGG-A-CCGGUCAGGUCUGGC-GGGCUG-GGGAG------GCUU--C---UU----CCC--UUCACC---GGG-A--A--GGGCC---GAA-CC-CG---GUCGG--CAAAACC-CCCAAU-C-AAAUCCA-CAACCCGAAACAUCCUAAAGAUCU--CGAC---GGC-CGCCC-UGU-----GCGGACG-U--CGC-CAACCAAAGA
................--.-..--........-..--..-...-..((((----((-(-----(-----------(((-------------------(-------.....--------)-------))))--))-)-)-----)-------)).--((((-(-((----(((((.(((..(((((.-....-)))))-.-))).)))))...)))-)))).(-(((..------(((.--(---((----(((--......---)))-)--)--)((((---(..-..-))---)))))--).....)-)))...-.-.......-........................--((((---(.(-(((..-...-----)))).))-)--)).-..........
>CCAP_812_3
CAUCGAUCAAACACAA--A-CC--GCGAACCA-AC--GU-AUC-CCCGCA----GG-C-----G-----------GCC-------------------C-------CGCCC--------G-------GGCC--GC-C-U-----G-------UGC--GCCU-G-UC----CCUGAUCGGCGCCCCGG-UUCU-CGGGG-A-CCGGUCAGGUCUGGC-GGGCUG-GGGAG------GCCU--C---UU----CCC--UUCACC---GGG-A--A--GGACC---GAA-CC-CG---GUCGG--CAAAACC-CCCAAU-C-AAAUCCA-CAACCCGAAACAUCCUAAAGAUAU--UGAC---GGC-CGCCC-UGU-----GCGGACG-U--CGC-CAACCAAAGA
................--.-..--........-..--..-...-..((((----((-(-----(-----------(((-------------------(-------.....--------)-------))))--))-)-)-----)-------)).--((((-(-((----(((((((((..(((((.-....-)))))-.-)))))))))...)))-)))).(-(((..------(((.--(---((----(((--......---)))-)--)--)((((---(..-..-))---)))))--).....)-)))...-.-.......-........................--((((---(.(-(((..-...-----)))).))-)--)).-..........
>CAUP_H5105
CAUCGAUCAAACACAA--A-CC--GCGAACCA-AC--GU-AUC-CCCGCA----GG-C-----G-----------GCC-------------------C-------UACCC--------G-------GGCC--UC-C-U-----G-------UGC--GCUU-G-UC----CCUGAUCGGCGCCCCGG-UUCU-CGGGG-A-CCGGUGAGGUCUGGC-GGGCUG-GGGAG------GCCU------UUU---UCC--CUCUCG---GGGGA-AA--GGGCC---GAACCC-CG---GUCGG--CAAAAACUCCCAUU-C-AA-UCCA-AAACCAGAAACCAUCUAAAGAUUU---GAC---GGC-CGCCC-AGU-----GCGGACG-U--CGC-CAACCAAAGA
................--.-..--........-..--..-...-..((((----((-(-----(-----------(((-------------------(-------.....--------)-------))))--))-)-)-----)-------)).--((((-(-((----(((.(((((..(((((.-....-)))))-.-))))).)))...)))-)))).(-((.((------.(((------(((---(((--(....)---)))))-))--))(((---((.(..-..---)))))--).....)))))...-.-..-....-.......................(---(((---(.(-(((..-...-----)))).))-)--)).-..........
>Wien_C20
CAUCGAUCAAACACAA--A-CC--GCGAACCA-AC--GU-AUC-CCCGCA----GG-C-----G-----------GCC-------------------C-------UACCC--------G-------GGCU--GC-C-U-----G-------UGC--GCUU-G-UU----CCUGAUCGGCGCCCCGG-UUCU-CGGGG-C-CCGGUGAGGUCUGGC-GGGCUG-GGGAG------GCCU--C---UUU---CCC--UCUAGG---GGG-A-AA--GGGCC---GAA-CC-CG---GUCGG--CAAAA-C-CCCAUU-C-AA-UCCA-AAACCCGAAACGUUCUAAAGACUU--UGAC---GGC-CGCCC-AGU-----GCGGACG-U--CGC-CAACCAAAGA
................--.-..--........-..--..-...-..((((----((-(-----(-----------(((-------------------(-------.....--------)-------))))--))-)-)-----)-------)).--((((-(-((----(((.(((((.((((((.-....-)))))-)-))))).)))...)))-)))).(-(((.(------(((.--(---(((---(((--(....)---)))-)-))--)))))---...-.(-(.---...))--.....-)-)))...-.-..-....-........................--((((---(.(-(((..-...-----)))).))-)--)).-..........
>SAG_216_7
CAUCGAUCAAACACAA--A-CC--GCGAACCA-AC--GU-AUC-CCCGCA----GG-C-----G-----------GCC-------------------C-------UACCC--------G-------GGCU--GC-C-U-----G-------UGC--GCUU-G-UC----CCUGAUCGGCGCCCCGG-UUCU-CGGGG-C-CCGGUGAGGUCUGGC-GGGCUG-GGGAG------GCCU--C---UUU---CCC--UCUAGG---GGG-A-AA--GGGCC---GAA-CC-CG---GUCGG--CAAAA-C-CCCAUU-C-AA-UCCA-AAACCCGAAACGUUCUAAAGACUU--UGAC---GGC-CGCCC-AGU-----GCGGACG-U--CGC-CAACCAAAGA
................--.-..--........-..--..-...-..((((----((-(-----(-----------(((-------------------(-------.....--------)-------))))--))-)-)-----)-------)).--((((-(-((----(((.(((((.((((((.-....-)))))-)-))))).)))...)))-)))).(-(((.(------(((.--(---(((---(((--(....)---)))-)-))--)))))---...-.(-(.---...))--.....-)-)))...-.-..-....-........................--((((---(.(-(((..-...-----)))).))-)--)).-..........
>SAG_69_80
CAUCGAUCUAACACAA--A-CC--GCGAACCA-AC--GU-AUC-CCCGCA----GG-C-----G-----------GCC-------------------C-------UACCC--------G-------GGCU--GC-C-U-----G-------UGC--GCUU-G-UC----CCUGAUCGGCGCCCCGG-UUCU-CGGGG-C-CCGGUGAGGUCUGGC-GGGCUG-GGGAG------GCCU--C---UUU---CCC--UCUAGG---GGG-A-AA--GGGCC---GAA-CC-CG---GUCGG--CAAAA-C-CCCAUU-C-UA-UCCA-AAACCCGAAACGUUCUAAAGACUU--UGAC---GGC-CGCCC-AGU-----GCGGACG-U--CGC-CAACCAAAGA
................--.-..--........-..--..-...-..((((----((-(-----(-----------(((-------------------(-------.....--------)-------))))--))-)-)-----)-------)).--((((-(-((----(((.(((((.((((((.-....-)))))-)-))))).)))...)))-)))).(-(((.(------(((.--(---(((---(((--(....)---)))-)-))--)))))---...-.(-(.---...))--.....-)-)))...-.-..-....-........................--((((---(.(-(((..-...-----)))).))-)--)).-..........
>SAG_216_13
CAUCGAUCAAACACAA--A-CC--GCGAACCA-AC--GU-AUC-CCCGCA----GG-C-----G-----------GCC-------------------C-------UACCC--------G-------GGCU--GC-C-U-----G-------UGC--GCUU-G-UC----CCUGAUCGGCGCCCCGG-UUCU-CGGGG-C-CCGGUGAGGUCUGGC-GGGCUG-GGGAG------GCCU--C---UUU---CCC--UCUAGG---GGG-A-AA--GGGCC---GAA-CC-CG---GUCGG--CAAAA-C-CCCAUU-C-AA-UCCA-AAACCCGAAACGUUCUAAAGACUU--UGAC---GGC-CGCCC-AGU-----GCGGACG-U--CGC-CAACCAAAGA
................--.-..--........-..--..-...-..((((----((-(-----(-----------(((-------------------(-------.....--------)-------))))--))-)-)-----)-------)).--((((-(-((----(((.(((((.((((((.-....-)))))-)-))))).)))...)))-)))).(-(((.(------(((.--(---(((---(((--(....)---)))-)-))--)))))---...-.(-(.---...))--.....-)-)))...-.-..-....-........................--((((---(.(-(((..-...-----)))).))-)--)).-..........
>CAUP_H5101
CAUCGAUCGAACACAA--A-CC--GCGAACCA-UC--GU-UUC-CCCGCU----GGGC-----G-----------GCC-------------------------UCCUCG---------GA------GGCC--GUAC-A-----G-------UGC--GCUU-GUCCCUGACCCG-U-GA--CCUCGG-UUCU-CGAGG-C-UCGG-CAGGUCUGGC-GGGCCG-GGGAG------GCCU--C---UCUCCGAUC--CUCACCC--GAUCG-GAU--GAC----GUC-UCUCGUCGGCUGGG-CCAAA-C-CCCAAU-C-GUAACCG-AACCGAGCAA-AGCCUGAAGCACAGUGGGC---GGC-CGUUCAUCUGG---ACGGUCG-C--CAG-CAACCAAUGA
................--.-..--........-..--..-...-..((((----(..(-----(-----------(((-------------------------((....---------))------))))--)..)-)-----)-------)).--((((-(.((..((((.(-(-((--(((((.-....-)))))-.-)).)-).)))).)))-)))).(-(((.(------((((--.---..(((((((--.......--)))))-)).--(((----(..-...))))....)))-))...-)-)))...-.-.......-..........-.............((.(((---(((-(((((....))---)))))))-)--).)-).........
>SAG_216_3b
CAUCGAUCGAACACAA--A-CC--GCGAACCC-AC--GU-AUC-CCCGCG----GG-C-----G-----------GCU------CGUCUUUCU-----------UUCCGA--------AUAAAGAGAGCC--GG-C-C-----G-------UGC--GCUU-G-UC----CCUGUCCGG--UUCCGC-UUCG--GCGG-A-ACGGGCGGGUCUGGC-GGGCUG-GGGAG------GCCG--C---UCU---CCC--UUAACC---GGG-G-AA--GGGCC---GAA-CC-CG---GCUGG--CAAAAAC-CCCAUU-C-GA-UCCG-AAACCAGAAACGACCUGAAGAUCC--GGAC---GGC-UGUUC--G------ACAGCCG-U--CUC-CAACCGAAGA
................--.-..--........-..--..-...-..((((----(.-(-----(-----------(((------(.(((((.(-----------(....)--------).))))))))))--).-)-)-----)-------)).--((((-(-((----((((((((.--((((((-....--))))-)-)))))))))...)))-)))).(-(((..------(((.--(---(.(---(((--......---)))-)-.)--)((((---(..-..-))---)))))--).....)-)))...-.-..-....-........................--.(((---(((-(((..--.------)))))))-)--)..-..........
>CAUP_H5107
CAUCGAUCGAACACAA--A-CC--GCGAACCC-AC--GU-AUC-CCCGCG----GG-C-----G-----------GCU------CGUCUUUCU-----------UUCCGA--------AUAAAGAGAGCC--GG-C-C-----G-------UGC--GCUU-G-UC----CCUGUCCGG--UUCCGC-UUCG--GCGG-A-ACGGGCGGGUCUGGC-GGGCUG-GGGAG------GCCG--C---UCU---CCC--UUAACC---GGG-G-AA--GGGCC---GAA-CC-CG---GCUGG--CAAAAAC-CCCAUU-C-GA-UCCG-AAACCAGAAACGACCUGAAGAUCC--GGAC---GGC-UGUUC--G------ACAGCCG-U--CUC-CAACCGAAGA
................--.-..--........-..--..-...-..((((----(.-(-----(-----------(((------(.(((((.(-----------(....)--------).))))))))))--).-)-)-----)-------)).--((((-(-((----((((((((.--((((((-....--))))-)-)))))))))...)))-)))).(-(((..------(((.--(---(.(---(((--......---)))-)-.)--)((((---(..-..-))---)))))--).....)-)))...-.-..-....-........................--.(((---(((-(((..--.------)))))))-)--)..-..........
>SAG_216_2
CAUCGAUCAAACACAC--A-CC--GCGAACCC-AC--GU-AUC-CCCGCG----GG-C-----G-----------GCU-----ACUU--------UUC------CUUCGU--------GAGAAGUCAGCC--GG-C-U-----G-------UGC--GCUU-G-UC----CCUG-CCG--------C-AACA---------CCGG-CAGGUCUGGC-GGGCCG-GGGAG------GCCG--C---UCU---CCU--CUAACC---GGG-A-GA--GGACC---UAA-UCC-G---GUCGG--CAAAA-C-CCCAAU-C-GA-UCCC-AA-CCAGAAACCGCCUGAAGACGU--CGAC---GGC-UGU-CU-G------ACAGCCG-U--CUC-CAACCAAAGA
................--.-..--........-..--..-...-..((((----(.-(-----(-----------(((-----((((--------(((------......--------))))))).))))--).-)-)-----)-------)).--((((-(-((----((((-(((--------.-....---------.)))-))))...)))-)))).(-(((..------(((.--(---(((---(((--......---)))-)-))--)((((---...-...-)---)))))--)....-)-)))...-.-..-....-..-.....................--.(((---(((-(((-..-.------)))))))-)--)..-..........
>SAG_216_3c
CAUCGAUCAAACACAC--A-CC--GUGAACCG-AC--GU-AUC-CCCGCG----GG-C-----G-----------GCU-----CCUU--------UUC------CUUCGG--------GAGAAGUCAGCC--GG-C-U-----G-------UGC--GCUU-G-UC----CCUG-CCG--------C-AACA---------CCGG-CAGGUCUGGC-GGGCUG-GGGAG------GCCG--C---UCU---CCU--CUAACC---GGG-A-GA--GGGCC---GAA-CCC-G---GUCGG--CAAAA-C-CCCAAU-C-GA-UCCC-AA-CCAGAAACCGCCUGAAGACGU--CGAC---GGC-UGU-CU-G------ACAGCCG-U--CUC-CAACCAAAGA
................--.-..--........-..--..-...-..((((----(.-(-----(-----------(((-----.(((--------(((------(....)--------))))))..))))--).-)-)-----)-------)).--((((-(-((----((((-(((--------.-....---------.)))-))))...)))-)))).(-(((..------((((--(---(((---(((--......---)))-)-))--).(((---(..-..)-)---)))))--)....-)-)))...-.-..-....-..-.....................--.(((---(((-(((-..-.------)))))))-)--)..-..........
>SAG_216_8
CAUCGAUCAAACACAC--A-CC--GCGAACCC-AC--GU-AUC-CCCGCG----GG-C-----G-----------GCU-----CCUU--------UUC------CUUCGG--------GAGAAGUCAGCC--GG-C-U-----G-------UGC--GCUU-G-UC----CCUG-CUG--------C-AACA---------CCGG-CAGGUCUGGC-GGGCUG-GGGAG------GCCG--C---UCU---CCU--UUAACC---GGG-A-GA--GGACC---UAA-CCC-G---GUCGG--CAAAA-C-CCCAAU-C-GA-UCCC-AA-CCAGAAACCGCCUGAAGACGU--CGAC---GGC-UGU-CU-G------ACAGCCG-U--CUC-CAACCAAAGA
................--.-..--........-..--..-...-..((((----(.-(-----(-----------(((-----.(((--------(((------(....)--------))))))..))))--).-)-)-----)-------)).--((((-(-((----((((-(((--------.-....---------.)))-))))...)))-)))).(-(((..------(((.--(---(((---(((--......---)))-)-))--)((((---...-...-)---)))))--)....-)-)))...-.-..-....-..-.....................--.(((---(((-(((-..-.------)))))))-)--)..-..........
>SAG_216_9a
CAUCGAUCAAACACAC--A-CC--GCGAACCC-AC--GU-AUC-CCCGCG----GG-C-----G-----------GCU-----CCUU--------UUC------CUUCGG--------GAGAAGUCAGCC--GG-C-U-----G-------UGC--GCUU-G-UC----CCUG-CUG--------C-AACA---------CCGG-CAGGUCUGGC-GGGCUG-GGGAG------GCCG--C---UCU---CCU--UUAACC---GGG-A-GA--GGACC---UAA-CCC-G---GUCGG--CAAAA-C-CCCAAU-C-GA-UCCC-AA-CCAGAAACCGCCUGAAGACGU--CGAC---GGC-UGU-CU-G------ACAGCCG-U--CUC-CAACCAAAGA
................--.-..--........-..--..-...-..((((----(.-(-----(-----------(((-----.(((--------(((------(....)--------))))))..))))--).-)-)-----)-------)).--((((-(-((----((((-(((--------.-....---------.)))-))))...)))-)))).(-(((..------(((.--(---(((---(((--......---)))-)-))--)((((---...-...-)---)))))--)....-)-)))...-.-..-....-..-.....................--.(((---(((-(((-..-.------)))))))-)--)..-..........
>SAG_216_5
CAUCGAUCAAACACAA--A-CC--GCGAACCC-AC--GU-AUC-CCCGCG----GC-C-----U-----------UCU----GUCUU-------UC-U------CUUCGG--------GGAAAGAGAGCC--GG-C-C-----G-------UGC--GCUU-G-UC----CCUGUCCGG--UUCCGC-UUCG--GCGG-A-AAGGGCAGGUCUAGC-GGGCUG-GGGAG------GCCG--C---UCU---CCC--UUAACC---GGG-G-GA--GGGCC---GAA-CCCCG---GCUGG--CAAAAAC-CCCAUU-C-GA-UCCA-AAACCAGAAAAUAACUGAAGAUCC--GGAC---AGC-UGUUCAAGA-----ACAGCCG-U--CUC-CAACCAAAGA
................--.-..--........-..--..-...-..((((----((-(-----.-----------.((----.((((-------((-(------(....)--------))))))).))..--))-)-)-----)-------)).--((((-(-(.----(((((((..--((((((-....--))))-)-).)))))))....))-)))).(-(((..------(((.--(---(((---(((--......---)))-)-))--)((((---(..-...))---)))))--).....)-)))...-.-..-....-........................--.(((---.((-((((....)-----))))).)-)--)..-..........
>SAG_216_11a
CAUCGAUCAAACACAA--A-CC--GCGAACCC-AC--GU-AUC-CCCGCG----GC-C-----U-----------UCU----GUCUU-------UC-U------CUUCGG--------GGAAAGAGAGCC--GG-C-C-----G-------UGC--GCUU-G-UC----CCUGUCCGG--UUCCGC-UUCG--GCGG-A-AAGGGCAGGUCUAGC-GGGCUG-GGGAG------GCCG--C---UCU---CCC--UUAACC---GGG-G-GA--GGGCC---GAA-CCCCG---GCUGG--CAAAAAC-CCCAUU-C-GA-UCCA-AAACCAGAAAAUAACUGAAGAUCC--GGAC---AGC-UGUUCAAGA-----ACAGCCG-U--CUC-CAACCAAAGA
................--.-..--........-..--..-...-..((((----((-(-----.-----------.((----.((((-------((-(------(....)--------))))))).))..--))-)-)-----)-------)).--((((-(-(.----(((((((..--((((((-....--))))-)-).)))))))....))-)))).(-(((..------(((.--(---(((---(((--......---)))-)-))--)((((---(..-...))---)))))--).....)-)))...-.-..-....-........................--.(((---.((-((((....)-----))))).)-)--)..-..........
>SAG_216_11b
CAUCGAUCAAACACAA--A-CC--GCGAACCC-AC--GU-AUC-CCCGCG----GC-C-----U-----------UCU----GUCUU-------UC-U------CUUCGG--------GGAAAGAGAGCC--GG-C-C-----G-------UGC--GCUU-G-UC----CCUGUCCGG--UUCCGC-UUCG--GCGG-A-AAGGGCAGGUCUAGC-GGGCUG-GGGAG------GCCG--C---UCU---CCC--UUAACC---GGG-G-GA--GGGCC---GAA-CCCCG---GCUGG--CAAAAAC-CCCAUU-C-GA-UCCA-AAACCAGAAAAUAACUGAAGAUCC--GGAC---AGC-UGUUCAAGA-----ACAGCCG-U--CUC-CAACCAAAGA
................--.-..--........-..--..-...-..((((----((-(-----.-----------.((----.((((-------((-(------(....)--------))))))).))..--))-)-)-----)-------)).--((((-(-(.----(((((((..--((((((-....--))))-)-).)))))))....))-)))).(-(((..------(((.--(---(((---(((--......---)))-)-))--)((((---(..-...))---)))))--).....)-)))...-.-..-....-........................--.(((---.((-((((....)-----))))).)-)--)..-..........
>SAG_216_6
CAUCGAUCAAACACAA--A-CC--GCGAACCC-AC--GU-AUC-CCCGCG----GC-C-----U-----------UCU----GUCUU-------UC-U------CUUCGG--------GGAAAGAGAGCC--GG-C-C-----G-------UGC--GCUU-G-UC----CCUGUCCGG--UUCCGC-UUCG--GCGG-A-AAGGGCAGGUCUAGC-GGGCUG-GGGAG------GCCG--C---UCU---CCC--UUAACC---GGG-G-GA--GGGCC---GAA-CCCCG---GCUGG--CAAAAACCCCCAUU-C-GA-UCCA-AAACCAGUAAACACCUGAAGAUCC--GGAC---AGC-UGUUCAAGA-----ACAGCCG-U--CUC-CAACCAAAGA
................--.-..--........-..--..-...-..((((----((-(-----.-----------.((----.((((-------((-(------(....)--------))))))).))..--))-)-)-----)-------)).--((((-(-(.----(((((((..--((((((-....--))))-)-).)))))))....))-)))).(-(((..------(((.--(---(((---(((--......---)))-)-))--)((((---(..-...))---)))))--).....).)))...-.-..-....-........................--.(((---.((-((((....)-----))))).)-)--)..-..........
>SAG_216_10
CAUCGAUCAAACACAA--A-CC--GCGAACCC-AC--GU-AUC-CGCGCG----GC-C-----U-----------UCU----GUCUU-------UC-U------CUUCGG--------GGAAAGAGAGCC--GG-C-C-----G-------UGC--GCUU-G-UC----CCUGUCCGG--UUCCGC-UUCG--GCGG-A-AAGGGCAGGUCUAGC-GGGCUG-GGGAG------GCCG--C---UCU---CCC--UUAACC---GGG-G-GA--GGGCC---GAA-CCCCG---GCUGG--CAAAAAC-CCCAUU-C-GA-UCCA-AAACCAGAAAAUAACUGAAGAUCC--GGAC---AGC-UGUUCAAGA-----ACAGCCG-U--CUC-CAACCAAAGA
................--.-..--........-..--..-...-..((((----((-(-----.-----------.((----.((((-------((-(------(....)--------))))))).))..--))-)-)-----)-------)).--((((-(-(.----(((((((..--((((((-....--))))-)-).)))))))....))-)))).(-(((..------(((.--(---(((---(((--......---)))-)-))--)((((---(..-...))---)))))--).....)-)))...-.-..-....-........................--.(((---.((-((((....)-----))))).)-)--)..-..........
>SAG_216_12
CAUCGAUCAAACACAA--A-CC--GCGAACCC-AC--GU-AUC-CCCGCG----GC-C-----U-----------UCU----GUCUU-------UC-U------CUUCGG--------GGAAAGAGAGCC--GG-C-C-----G-------UGC--GCUU-G-UC----CCUGUCCGG--UUCCGC-UUCG--GCGG-A-AAGGGCAGGUCUAGC-GGGCUG-GGGAG------GCCG--C---UCU---CCC--UUAACC---GGG-G-GA--GGGCC---GAA-CCCCG---GCUGG--CAAAAAC-CCCAUU-C-GA-UCCA-AAACCAGAAAAUAACUGAAGAUCC--GGAC---AGC-UGUUCAAGA-----ACAGCCG-U--CUC-CAACCAAAGA
................--.-..--........-..--..-...-..((((----((-(-----.-----------.((----.((((-------((-(------(....)--------))))))).))..--))-)-)-----)-------)).--((((-(-(.----(((((((..--((((((-....--))))-)-).)))))))....))-)))).(-(((..------(((.--(---(((---(((--......---)))-)-))--)((((---(..-...))---)))))--).....)-)))...-.-..-....-........................--.(((---.((-((((....)-----))))).)-)--)..-..........
>CCAP_216_15
CAUCGAUCAAACACAA--A-CC--GCGAACCC-AC--GU-AUC-CCCGCG----GC-C-----U-----------UCU----GUCUU-------UC-U------CUUCGG--------GGAAAGAGAGCC--GG-C-C-----G-------UGC--GCUU-G-UC----CCUGUCCGG--UUCCGC-UUCG--GCGG-A-AAGGGCAGGUCUAGC-GGGCUG-GGGAG------GCCG--C---UCU---CCC--UUAACC---GGG-G-GA--GGGCC---GAA-CCCCG---GCUGG--CAAAAAC-CCCAUU-C-GA-UCCA-AAACCAGAAAAUAACUGAAGAUCC--GGAC---AGC-UGUUCAAGA-----ACAGCCG-U--CUC-CAACCAAAGA
................--.-..--........-..--..-...-..((((----((-(-----.-----------.((----.((((-------((-(------(....)--------))))))).))..--))-)-)-----)-------)).--((((-(-(.----(((((((..--((((((-....--))))-)-).)))))))....))-)))).(-(((..------(((.--(---(((---(((--......---)))-)-))--)((((---(..-...))---)))))--).....)-)))...-.-..-....-........................--.(((---.((-((((....)-----))))).)-)--)..-..........
>CCAP_216_24
CAUCGAUCGAACACAA--A-CC--GCGAACCC-AC--GU-AUC-CCCGCA----GA-A-----G-----------GCU---------------UUUUC-------UACAA--------GAGGA---AGCC--GG-C-U-----G-------UGC--GCUU-G-UC----CCCGUCCGG-----CGC-UCCG--GCG--A-CCGGUCGGGUCUGGC-GGGCCG-GGGAG------GCCG--C---AUU---UCC--CUAACC---GGG-A-GGCAG--CCUC-GAA-ACCCG---GCUGG--CGAAA-C-CCCAUU-C-AA-UCCA-CAACCGGAAUACACCUGAAGAUCU--CGAC---GGC-CGUAUU-UU-----GCGGUCG-U--CUC-CAACCGAAGA
................--.-..--........-..--..-...-..((((----(.-.-----(-----------(((---------------(((((-------.....--------)))))---))))--..-)-)-----)-------)).--((((-(-((----((((.((((-----(((-....--)))--.-)))).))))...)))-)))).(-(((..------..((--(---..(---(((--(.....---)))-)-).(((--((..-...-....)---)))))--))...-)-)))...-.-..-....-........................--.(((---(((-((((..-.)-----)))))))-)--)..-..........
>CCAP_812_2A
CAUCGAUCGAACACAA--A-CC--GCGAACCC-AC--GU-AUC-CCCGCA----GA-A-----G-----------GCU---------------UUUUC-------UACAA--------GAGGA---AGCC--GG-C-U-----G-------UGC--GCUU-G-UC----CCCGUCCGG-----CGC-UCCG--GCG--A-CCGGUCGGGUCUGGC-GGGCCG-GGGAG------GCCG--C---AUU---UCC--CUAACC---GGG-A-GGCAG--CCUC-GAA-ACCCG---GCUGG--CGAAA-C-CCCAUU-C-AA-UCCA-CAACCGGAAUACACCUGAAGAUCU--CGAC---GGC-CGUAUU-UU-----GCGGUCG-U--CUC-CAACCGAAGA
................--.-..--........-..--..-...-..((((----(.-.-----(-----------(((---------------(((((-------.....--------)))))---))))--..-)-)-----)-------)).--((((-(-((----((((.((((-----(((-....--)))--.-)))).))))...)))-)))).(-(((..------..((--(---..(---(((--(.....---)))-)-).(((--((..-...-....)---)))))--))...-)-)))...-.-..-....-........................--.(((---(((-((((..-.)-----)))))))-)--)..-..........
>CCAP_812_2B
CAUCGAUCGAACACAA--A-CC--GCGAACCC-AC--GU-AUC-CCCGCA----GA-A-----G-----------GCU---------------UUUUC-------UACAA--------GAGGA---AGCC--GG-C-U-----G-------UGC--GCUU-G-UC----CCCGUCCGG-----CGC-UCCG--GCG--A-CCGGUCGGGUCUGGC-GGGCCG-GGGAG------GCCG--C---AUU---UCC--CUAACC---GGG-A-GGCAG--CCUC-GAA-ACCCG---GCUGG--CGAAA-C-CCCAUU-C-AA-UCCA-CAACCGGAAUACACCUGAAGAUCU--CGAC---GGC-CGUAUU-UU-----GCGGUCG-U--CUC-CAACCGAAGA
................--.-..--........-..--..-...-..((((----(.-.-----(-----------((((---------------((((-------.....--------)))))---))))--..-)-)-----)-------)).--((((-(-((----((((.((((-----(((-....--)))--.-)))).))))...)))-)))).(-(((..------..((--(---..(---(((--(.....---)))-)-).(((--((..-...-....)---)))))--))...-)-)))...-.-..-....-........................--.(((---(((-((((..-.)-----)))))))-)--)..-..........
>ASIB_V16
C-UCGAUCGAAACCAC--A-CC--GGUAACCCCAC--GU-AUC-CCCGCG----GG-----------------------------------------------UUUAAUU-----------------AC-----UC-------G-------UGC--GCCU-G-UU----CCUG----GCUUCCCGG-UUGA--UCGGGA----UUCAGGUCUGGC-GGGCUG-GGGAG------GCC---C--UUCUCUUGCCGAUUAACAAUUGGGGA-GAGGGGGCCGCU-AA-UC-CA---GUCGG--CCAAA-C-CCCACUACCAAAUCCACAAACCCGAAACCGCCUGAAGAUCU--U----------UGACG-AAUCGUCG----UCA----AAA-AAACCAAAGA
.-..............--.-..--...........--..-...-..((((----((-----------------------------------------------(......-----------------))-----))-------)-------)).--((((-(-((----((((----(..((((((-....--))))))----.)))))...)))-)))).(-(((.(------(((---(--(.(((((.((((((...)))))).))-)))))))))...-..-.(-(.---...))--.....-)-))).................................(((..--.----------(((..-..)))..)----)).----...-..........
>CCAP_211_97
CAUCGAUCGAACACAA--A-CC-CGUGAACCU-UC-CGU-AUC-CCCGCU----CUU------------------GAU--GAAACGUUG--UUUUC-U------CUCAGG--------AGGAAGC--AC---UCUCAU--CAGG-----AGUGC--GCCU-G-UC----CCUGA--------UGGA-UGCU-U-C--------AUCAGGUCUGGC-GGGCCG-GGGAG------GCCUUUC---------CUCUUC-UCCGAACAGGAG-----GGGCCGCUCAU--CCCG---GUCGG--CAAAA-C-CCCACUACCAAAUCCA--AAUUCCAAACGGACUGAAGCUCU----UC---GACUCG-----------AGCAGUCG-A---AA-AAACCGAAGA
................--.-..-.........-..-...-...-..((((----(((------------------(((--((...((.(--(((((-(------(....)--------)))))))--))---..))))--))))-----)))).--((((-(-((----(((((--------((((-...)-)-)--------))))))...)))-)))).(-(((.(------(((((((---------((.(((-...))).)))))-----)))))(((.((--....---)).))--)....-)-))).............--...........((((...((((.----..---.....)-----------))))))).-.---..-..........
>CCAP_812_5
CAUCGAUCGAACACAA--A-CC-CGUGAACCU-UC-CGU-AUC-CCCGCU----CUU------------------GAU--GAAACGUUG--UUUUC-U------CUCAGG--------AGGAAGC--AC---UCUCAU--CAGG-----AGUGC--GCCU-G-UC----CCUGA--------UGGA-UGCU-U-C--------AUCAGGUCUGGC-GGGCCG-GGGAG------GCCUUUC---------CUCUUC-UCCGAACAGGAG-----GGGCCGCUCAU--CCCG---GUCGG--CAAAA-C-CCCACUACCAAAUCCA--AAUUCCAAACGGACUGAAGCUCU----UC---GACUCG-----------AGCAGUCG-A---AA-AAACCGAAGA
................--.-..-.........-..-...-...-..((((----(((------------------(((--((...((.(--(((((-(------(....)--------)))))))--))---..))))--))))-----)))).--((((-(-((----(((((--------((((-...)-)-)--------))))))...)))-)))).(-(((.(------(((((((---------((.(((-...))).)))))-----)))))(((.((--....---)).))--)....-)-))).............--...........((((...((((.----..---.....)-----------))))))).-.---..-..........
>SAG_2253
CAUCGAUCGAACACAA--A-CC-CGUGAACCU-UC-CGU-AUC-CCCGCU----CUU------------------GAU--GAAACGUUG--UUUUC-U------CUCAGG--------AGGAAGC--AC---UCUCAU--CAGG-----AGUGC--GCCU-G-UC----CCUGA--------UGGA-UGCU-U-C--------AUCAGGUCUGGC-GGGCCG-GGGAG------GCCUUUC---------CUCUUC-UCCGAACAGGAG-----GGGCCGCUCAU--CCCG---GUCGG--CAAAA-C-CCCACUACCAAAUCCA--AAUUCCAAACGGACUGAAGCUCU----UC---GACUCG-----------AGCAGUCG-A---AA-AAACCGAAGA
................--.-..-.........-..-...-...-..((((----(((------------------(((--((...((.(--(((((-(------(....)--------)))))))--))---..))))--))))-----)))).--((((-(-((----(((((--------((((-...)-)-)--------))))))...)))-)))).(-(((.(------(((((((---------((.(((-...))).)))))-----)))))(((.((--....---)).))--)....-)-))).............--...........((((...((((.----..---.....)-----------))))))).-.---..-..........
>SAG_2254
CAUCGAUCGAACACAA--A-CC-CGUGAACCU-UC-CGU-AUC-CCCGCU----CUU------------------GAU--GAAACGUUG--UUUUC-U------CUCAGG--------AGGAAGC--AC---UCUCAU--CAGG-----AGUGC--GCCU-G-UC----CCUGA--------UGGA-UGCU-U-C--------AUCAGGUCUGGC-GGGCCG-GGGAG------GCCUUUC---------CUCUUC-UCCGAACAGGAG-----GGGCCGCUCAU--CCCG---GUCGG--CAAAA-C-CCCACUACCAAAUCCA--AAUUCCAAACGGACUGAAGCUCU----UC---GACUCG-----------AGCAGUCG-A---AA-AAACCGAAGA
................--.-..-.........-..-...-...-..((((----(((------------------(((--((...((.(--(((((-(------(....)--------)))))))--))---..))))--))))-----)))).--((((-(-((----(((((--------((((-...)-)-)--------))))))...)))-)))).(-(((.(------(((((((---------((.(((-...))).)))))-----)))))(((.((--....---)).))--)....-)-))).............--...........((((...((((.----..---.....)-----------))))))).-.---..-..........
>SAG_49_84
CAUCGAUCGAACCAAUCCA-CC--GGUGACCA-UC--GU-ACAGCC-GAG-------------------------UCC-----GCUG--------CGU------GUUAU---------GCGCAGCGGGC-GGCGCC------AG------CUCCCGGCUCAG-UU-UUUUCU---CG-CUUCUUCA-UCAA-AGAAG----AAGAGAGGG-AAUCUGGGCAA--GGUGU-----GGCGGGCUCGUCG----GC--AUCAAC---ACCGACGA----------------------GCUGG--CUCAAAC-CCCACU-C-AA-UCCA-AA-CGCAACCGAGCCUGAAGCAAC--C-AC--UGGG-AGCGA-CAA-----GCUCCCG-G--UAC-AAACCAAUGA
...................-..--........-..--..-...(((-..(-------------------------(((-----((((--------(((------.....---------)))))))))))-)))...------..------......((((((-..-((((((---(.-(((((((.-....-.))))----))).)))))-)).))))))..--(((.(-----(((.(((((((((----(.--......---.)))))))----------------------))).)--).)).))-).....-.-..-....-..-.....................--.-((--((((-(((..-...-----)))))))-)--)..-..........
>SAG_216_1
CAUCGAUCAAACACCU--UUCCACGCGAACAC-CC--GU-CUC-CCCGCGCUCCGCUUCACGAGCUGAAGGGGUGGCU---CAGCUGAUGACGUCCGGAGAAGAUGUUAGUCUUCAUCGGAACG-AGGC---UACCACCUUUGG---AGCGUGC--GCCU-G-CU----CCCGGUCGA--UCUGGC-UCCGGC-CGG---UCGGCAAGGU----C-AGGCGGUG-CCGUCCG---CUGGACG-AGG------CUUCUC-CGGAAGCCGACGAC--UCCUGCGG---CUCCG---GCUGGGACCAAAC--CCCAAC--CGAU-CCU-UGACGC-AUCAAAUCUGAAGCCGAGCGCACGCUUGC-CUCG-AAAGAGA--UCAG-CGCUGCCUUCAAACCAAAGA
................--..............-..--..-...-..((((((((.(((((.....))))).(((((..---.((((.......((((..((((((....))))))..))))...-.)))---).)))))...))---)))))).--((((-(-..----((..(((((--.(((((-....))-)))---)))))..)).----)-))))((((-(.(.(((---(.(((((-.((------((((..-..))))))..))..--))).))))---)..((---(.((((.......--)))).)--))..-...-....))-)))............(((.(((((((...-(((.-...))).--..))-)).))))))...........
>Wien_C19
CAUCGAUCAAACACCU--UUCCACGCGAACAC-CC--GU-CUC-CCCGCGCUCCGCUUCACGAGCUGAAGGGGUGGCU---CAGCUGAUGACGUCCGGAGAAGAUGUUAGUCUUCAUCGGAACG-AGGC---UACCACCUUUGG---AGCGUGC--GCCU-G-CU----CCCGGUCGA--UCUGGC-UCCGGC-CGG---UCGGCAAGGU----C-AGGCGGUG-CCGUCCG---CUGGACG-AGG------CUUCUC-CGGAAGCCGACGAC--UCCUGCGG---CUCCG---GCUGGGACCAAAC--CCCAAC--CGAU-CCU-UGACGC-AUCAAAUCUGAAGCCGAGCGCACGCUUGC-CUCG-AAAGAGA--UCAG-CGCUGCCUUCAAACCAAAGA
................--..............-..--..-...-..((((((((.(((((.....))))).(((((..---.((((.......((((..((((((....))))))..))))...-.)))---).)))))...))---)))))).--((((-(-..----((..(((((--.(((((-....))-)))---)))))..)).----)-))))((((-(.(.(((---(.(((((-.((------((((..-..))))))..))..--))).))))---)..((---(.((((.......--)))).)--))..-...-....))-)))............(((.(((((((...-(((.-...))).--..))-)).))))))...........
>SAG_216_4
CAUCGAUCAAACACCU--UUCCACGCGAACAC-UC--GU-CUC-CCCGCGCU---GUC---------------UUUCUGAUCGGCUUAUGACGUCC-------UCUCCCG-----A--GGAAAG-AGGC---GAUC--GAUAGG---AGCGUGC--GCCU-G-CU----CCCGGUCGA---CUGGC-UCCGGU-CAG---UCGGCAAGGU----C-AGGCGGUG-CCGUCCGAGG---GAUG-AGG----CUC---UCUCGAGAGCCGACGAC--UCCCGCGG---CUCCG---GCUGGGUCCAAAC--CCCAAC--CGAU-CCU-UGACGC-AUCAAAUCUGAAGCCGAGCGCAGGCCGGC-CUCG-AAAGAGAC---GG-CGCUGCCUUCAAACCCAAGA
................--..............-..--..-...-..((((((---.((---------------(.((.(((((.(((......(((-------((....)-----)--)))..)-)).)---))))--)).)))---)))))).--((((-(-..----((..(((((---(((((-....))-)))---)))))..)).----)-))))((((-(.(.(((.((---((((-.((----(((---(....))))))..))..--)))).)))---)..((---(.((((.......--)))).)--))..-...-....))-)))............(((.((((((((..-(((.-...))).)---))-).)))))))...........
>SAG_216_14
CAUCGAUCAAACACCU--UUCCACGCGAACAC-UC--GU-CUC-CCCGCGCU---GUC---------------UUUCUGAUCGGCUUAUGACGUCC-------UCUCCCG-----A--GGAAAG-AGGC---GAUC--GAUAGG---AGCGUGC--GCCU-G-CU----CCCGGGCGA---CUGGC-UCCGGU-CAG---UCGGCAAGGU----C-AGGCGGUG-CCGUCCGAGG---GAUG-AGG----CUC---UCUCGAGAGCCGACGAC--UCCCGCGG---CUCCG---GCUGGGUCCAAAC--CCCAAC--CGAU-CCU-UGACGC-AUCAAAUCUGAAGCCGAGCGCACGCCGGC-CUCG-AAAGAGAC---GG-CGCUGCCUUCAAACCCAAGA
................--..............-..--..-...-..((((((---.((---------------(.((.(((((.(((......(((-------((....)-----)--)))..)-)).)---))))--)).)))---)))))).--((((-(-..----((..(((((---(((((-....))-)))---)))))..)).----)-))))((((-(.(.(((.((---((((-.((----(((---(....))))))..))..--)))).)))---)..((---(.((((.......--)))).)--))..-...-....))-)))............(((.((((((((..-(((.-...))).)---))-).)))))))...........
>SAG_2104
CAUCGAUCAAACACCU--UUCCACGCGAACAC-UC--GU-CUC-CCCGCGCU---GUC---------------UUUCUGAUCGGCUUAUGACGUCC-------UCUCCCG-----A--GGAAAG-AGGC---GAUC--GAUAGG---AGCGUGC--GCCU-G-CU----CCCGGUCGA---CUGGC-UCCGGU-CAG---UCGGCAAGGU----C-AGGCGGUG-CCGUCCGAGG---GAUG-AGG----CUC---UCUCGAGAGCCGACGAC--UCCCGCGG---CUCCG---GCUGGGACCAAAC--CCCAAC--CGAU-CCU-UGACGC-AUCAAAUCUGAAGCCGAGCGCACGCCGGC-CUCG-AAAGAGAC---GG-CGCUGCCUUCAAACCAAAGA
................--..............-..--..-...-..((((((---.((---------------(.((.(((((.(((......(((-------((....)-----)--)))..)-)).)---))))--)).)))---)))))).--((((-(-..----((..(((((---(((((-....))-)))---)))))..)).----)-))))((((-(.(.(((.((---((((-.((----(((---(....))))))..))..--)))).)))---)..((---(.((((.......--)))).)--))..-...-....))-)))............(((.((((((((..-(((.-...))).)---))-).)))))))...........
>SAG_2040
CAUCGAUCAAACACCU--UUCCACGCGAACAC-CC--GU-CUC-CCCGCGCU--GCUCAGUUUG------UUUGGGAU---UGGCUUAUGACGUCU-------UCCUCGG-----A---AGAAAGAGGCCUUUCCCAAUAGAUGAGAAGCGUGC--GCCU-G-CU----CCCGGUCGAA---UGGC-UCCGGU-CA--A-UCGGCAAGGU----C-AGGCGGUG-CCGUCCGAGG---GAUG-AGG----CUC--UUUACAAGAGCCGACGAC--UCCCGCGG---CUCCG---GCUGGGACCAAAC--CCCAAC--CGAU-CCU-UGACGCA-UCAAAUCUGAAGCCGAGCGCACGCUGUC-CUCG-AAAGAGAA--AAG-CGCUGCCUUCAAACCAAAGA
................--..............-..--..-...-..((((((--.((((.((((------((.((((.---.(((((......(((-------((....)-----)---)))...)))))..)))))))))))))).)))))).--((((-(-..----((..(((((.---((((-....))-))--.-)))))..)).----)-))))((((-(.(.(((.((---((((-.((----(((--((...)))))))..))..--)))).)))---)..((---(.((((.......--)))).)--))..-...-....)))-))............(((.(((((((...-(((.-...)))..--.))-)).))))))...........
>SAG_2127
CAUCGAUCAAACACCU--UUCCACGCGAACAC-CC--GU-CUC-CCCGCGCU--GCUCAGUUUG------UUUGGGAU---UGGCUUAUGACGUCU-------UCCUCGG-----A---AGAAAGAGGCCUUUCCCAAUAGAUGAGAAGCGUGC--GCCU-G-CU----CCCGGUCGAA---UGGC-UCCGGU-CA--A-UCGGCAAGGU----C-AGGCGGUG-CCGUCCGAGG---GAUG-AGG----CUC--UUUACAAGUGCCGACGAC--UCCCGCGG---CUCCG---GCUGGGACCAAAC--CCCAAC--CGAU-CCU-UGACGCA-UCAAAUCUGAAGCCGAGCGCACGCUGUC-CUCG-AAAGAGAA--AAG-CGCUGCCUUCAAACCAAAGA
................--..............-..--..-...-..((((((--.((((.((((------((.((((.---.(((((......(((-------((....)-----)---)))...)))))..)))))))))))))).)))))).--((((-(-..----((..(((((.---((((-....))-))--.-)))))..)).----)-))))((((-(.(.(((.((---((((-.((----(.(--((...))).)))..))..--)))).)))---)..((---(.((((.......--)))).)--))..-...-....)))-))............(((.(((((((...-(((.-...)))..--.))-)).))))))...........
>SAG_2325
CAUCGAUCAAACACCU--UUCCACGCGAACAC-CC--GU-CUC-CCCGCGCU--GCUCAGUUUG------UUUGGGAU---UGGCUUAUGACGUCU-------UCCUCGG-----A---AGAAAGAGGCCUUUCCCAAUAGAUGAGAAGCGUGC--GCCU-G-CU----CCCGGUCGAA---UGGC-UCCGGU-CA--A-UCGGCAAGGU----C-AGGCGGUG-CCGUCCGAGG---GAUG-AGG----CUC--UUUACAAGAGCCGACGAC--UCCCGCGG---CUCCG---GCUGGGACCAAAC--CCCAAC--CGAU-CCU-UGACGCA-UCAAAUCUGAAGCCGAGCGCACGCUGUC-CUCG-AAAGAGAA--AAG-CGCUGCCUUCAAACCAAAGA
................--..............-..--..-...-..((((((--.(((.(((((------((.((((.---.(((((......(((-------((....)-----)---)))...)))))..)))))))))))))).)))))).--((((-(-..----((..(((((.---((((-....))-))--.-)))))..)).----)-))))((((-(.(.(((.((---((((-.((----(((--((...)))))))..))..--)))).)))---)..((---(.((((.......--)))).)--))..-...-....)))-))............(((.(((((((...-(((.-...)))..--.))-)).))))))...........
>CAUP_H5103
CAUCGAUCAAACACCU--UUCCACGCGAACAC-CC--GU-CUC-CCCGCGCU--GCUCAGUUUG------UUUGGGAU---UGGCUUAUGACGUCU-------UCCUCGG-----A---AGAAAGAGGCCUUUCCCAAUAGAUGAGAAGCGUGC--GCCU-G-CU----CCCGGUCGAA---UGGC-UCCGGU-CA--A-UCGGCAAGGU----C-AGGCGGUG-CCGUCCGAGG---GAUG-AGG----CUC--UUUACAAGAGCCGACGAC--UCCCGCGG---CUCCG---GCUGGGACCAAAC--CCCAAC--CGAU-CCU-UGACGCA-UCAAAUCUGAAGCCGAGCGCACGCUGUC-CUCG-AAAGAGAA--AAG-CGCUGCCUUCAAACCAAAGA
................--..............-..--..-...-..((((((--.((((.((((------((.((((.---.(((((......(((-------((....)-----)---)))...)))))..)))))))))))))).)))))).--((((-(-..----((..(((((.---((((-....))-))--.-)))))..)).----)-))))((((-(.(.(((.((---((((-.((----(((--((...)))))))..))..--)))).)))---)..((---(.((((.......--)))).)--))..-...-....)))-))............(((.(((((((...-(((.-...)))..--.))-)).))))))...........
