# Supplementary material for: Evaluating the Species Boundaries of Green Microalgae (Coccomyxa, Trebouxiophyceae, Chlorophyta) Using Integrative Taxonomy and DNA Barcoding with Further Implications for the Species Identification in Environmental Samples
Source: PLoS One. 2015 Jun 16;10(6):e0127838. doi: 10.1371/journal.pone.0127838 (PMC4469705; doi:10.1371/journal.pone.0127838)
Supplement: S1 Datasets — The NEXUS files (Coccomyxa_SSU_ITS.nex, Coccomyxa_SSU.nex, and Coccomyxa_ITS.nex) were used as input files for PAUP and MrBayes analyses, the rna files (Coccomyxa_SSU_ITS.rna, Coccomyxa_SSU.rna, and Coccomyxa_ITS.rna) for the analyses using PHASE. To detect compensatory base changes in the secondary structures of ITS-1 and ITS-2, the aligned FASTA files (Coccomyxa_ITS1_struct.fas and Coccomyxa_ITS2_struct.fas) were used as input files for 4SALE. (ZIP) [file pone.0127838.s015.zip › Datasets/FASTA/Coccomyxa_ITS2_struct.fas]

>SAG_245_80
GCCUGCCUCAGCGUCGGCUU-CACCC-CUC-CACUCCCUCUGCUUGGUCUUCUCAGACA-CAUGCGAAGGGGC--GUGGGAUCUGGUGGUCUCAGCUU-UCCUCGGAAGGCUGGGUCCGCCGAAGCACAGAGGCCCGAGCGGGA--CCCAUCACUCGAUGGG-CAACAGUCUGGUAGGCGAU---------U-CG-----------UCGCAUGCCGCUGGUG--CCCCGGGAC-C--CGCUGCACGGCCC-GCAGGAA--GUU-GG-CUC---------CAU-GU-------------CGC--------CA-----AAUCAAACUUUCGACCUGAGAUCAGGCAAGA
...(((((.(((.((((.((-.....-.((-((((((((.(((.((((((....)))).-)).))).))))).--)))))...((((((.((((((((-((....)))))))))).)))))).........((((..((((((.--(((.((....)).(((-((.((((..((((.((((.---------.-..-----------)))).)))))))).))--))).))).)-)--))))....)))).-...((((--(((-((-(..---------...-..-------------.))--------))-----......)))))))).))))))).)))))...
>SAG_62_90
GUCUGCCUCAGCGUCGGCUU-CACCC-CCUCCU-CUCCCUUUU----UUGU-UCGCA------AAAAAG--GA--GAGGGACCUGGUGGUCUCGGCU----C-CG----GCCGGGUCCGCCGAAGAGCAGAGGCUCAGCCGCU---CCCUUCAUA---CGGG-CAACAGUCUGGUAGGCGAC---------U-CG-----------UCGCAUGCCGCUGGUG--CCCCGGGCA-G-UCGGC----GGCCG-GCAGGAAGU----G--------UGC----UU-GCA----GCAC---AC----------CAA---CACUCAAC-AUUCGACCUGAGAUCAGGCAAGA
...(((((.(((.((((.((-.....-..((((-((((.((((----(((.-...))------))))))--))--)))))...((((((.((((((.----.-..----)))))).)))))).........((((..((((((---(((......---.(((-((.((((..((((.((((.---------.-..-----------)))).)))))))).))--))).))).)-)-.))))----)))).-.......((----(--------(((----..-...----))))---))----------...---........-....)).))))))).)))))...
>NIES_2166
GUCUGCCUCAGCGUCGGCUU-UACCC-UCA-CCCCCC-----------CA-A-U-C--G--------G-GGGC--GU-GGACCUGGCAGUCCCGGUC---GGCAA--CGACCGGGUCCGCUGAAGACCAGAGGCUCGAGCAAGGA-CCCA---C-A-UGGGA-AAACAGUCUGGUAGGUGA-CCC-----GC-GA------GGG---CGCAUGCCACUGUUCG-CCC-GGAGA-C-UUGCUGGA-AGCCG-GCAGGAAUCGCC-GGUCGCCC-------UUA-GCG----GGGC--GCC-CG-----UGCGA--C-ACACCCU-UUUCGACCUGAGUUCAGGCAAGA
...(((((.(((.((((.((-.....-(((-(.((((-----------(.-.-.-.--)--------)-))).--))-))...((((...(((((((---(....--))))))))...)))).........(((((.((((((..-.((.---.-.-.(((.-.((((((..((((.(((.-(((-----..-..------)))---))).))))))))))..-)))-))...-)-))))).))-.))).-..(((..(((((-((.(((((-------(..-..)----))))--).)-))-----.))))--.-....)))-....)).))))))).)))))...
>NIES_2353
GUCUGCCUCAGCGUCGGCUU-UACCC-UCA-CCCCCC-----------CA-A-U-C--G--------G-GGGC--GU-GGACCUGGCAGUCCCGGUC---GGCAA--CGACCGGGUCCGCUGAAGACCAGAGGCUCGAGCAAGGA-CCCA---C-A-UGGGA-AAACAGUCUGGUAGGUGA-CCC-----GC-GA------GGG---CGCAUGCCACUGUUCG-CCC-GGAGA-C-UUGCUGGA-AGCCG-GCAGGAAUCGCC-GGUCGCCC-------UUA-GCG----GGGC--GCC-CG-----UGCGA--C-ACACCCU-UUUCGACCUGAGUUCAGGCAAGA
...(((((.(((.((((.((-.....-(((-(.((((-----------(.-.-.-.--)--------)-))).--))-))...((((...(((((((---(....--))))))))...)))).........(((((.((((((..-.((.---.-.-.(((.-.((((((..((((.(((.-(((-----..-..------)))---))).))))))))))..-)))-))...-)-))))).))-.))).-..(((..(((((-((.(((((-------(..-..)----))))--).)-))-----.))))--.-....)))-....)).))))))).)))))...
>NIES_2252
GUCUGCCUCAGCGUCGGCUU-UACCC-UCA-CCCCCC-----------CA-A-U-C--G--------G-GGGC--GU-GGACCUGGCAGUCCCGGUC---GGCAA--CGACCGGGUCCGCUGAAGACCAGAGGCUCGAGCAAGGA-CCCA---C-A-UGGGA-AAACAGUCUGGUAGGUGA-CCC-----GC-GA------GGG---CGCAUGCCACUGUUCG-CCC-GGAGA-C-UUGCUGGA-AGCCG-GCAGGAAUCGUC-GGUCGCCC-------UUA-GCG----GGGC--GCC-CG-----UGCGA--C-ACACCCU-UUUCGACCUGAGUUCAGGCAAGA
...(((((.(((.((((.((-.....-(((-(.((((-----------(.-.-.-.--)--------)-))).--))-))...((((...(((((((---(....--))))))))...)))).........(((((.((((((..-.((.---.-.-.(((.-.((((((..((((.(((.-(((-----..-..------)))---))).))))))))))..-)))-))...-)-))))).))-.))).-..(((..(((((-((.(((((-------(..-..)----))))--).)-))-----.))))--.-....)))-....)).))))))).)))))...
>CCAP_812_3
GUCUGCCUCAGCGUCGGCUU-UACCC-UCA-CCCCCC-----------CA-A-U-C--G--------G-GGGC--GU-GGACCUGGCAGUCCCGGUC---GGCAA--CGACCGGGUCCGCUGAAGACCAGAGGCUCGAGCAAGGA-CCCA---C-A-UGGGA-AAACAGUCUGGUAGGUGA-CCC-----GC-GA------GGG---CGCAUGCCACUGUUCG-CCC-GGAGA-C-UUGCUGGA-AGCCG-GCAGGAAUCGCC-GGUCGCCC-------UUA-GCG----GGGC--GCC-CG-----UGCGA--C-ACACCCU-UUUCGACCUGAGUUCAGGCAAGA
...(((((.(((.((((.((-.....-(((-(.((((-----------(.-.-.-.--)--------)-))).--))-))...((((...(((((((---(....--))))))))...)))).........(((((.((((((..-.((.---.-.-.(((.-.((((((..((((.(((.-(((-----..-..------)))---))).))))))))))..-)))-))...-)-))))).))-.))).-..(((..(((((-((.(((((-------(..-..)----))))--).)-))-----.))))--.-....)))-....)).))))))).)))))...
>CAUP_H5105
GUCUGCCUCAGCGUCGGCCU-UACCC-UCA-CCCCCC-----------CA-A-U-C--G--------G-GGGC--GU-GGACCUGGCAGUCCCGGUC---GGCAA--CGACCGGGUCCGCUGAAGACCAGAGGCUCGAGCAAGGA-CCCA---C-A-UGGGA-AAACAGUCUGGUAGGUGA-CCC-----GA-AA------GGG---CGCAUGCCGCUGUUCG-CCC-GGAAC-C-UUGUUGGA-AGCCG-GCAGGAAUCGUC-GGUCGCCC-------UUA-GCG----GGGA--GGC-CG-----UGCGA----ACACCCU-UUUCGACCUGAGUUCAGGCAAGA
...(((((.(((.((((.((-.....-(((-(.((((-----------(.-.-.-.--)--------)-))).--))-))...((((...(((((((---(....--))))))))...)))).........(((((.(((((((.-.((.---.-.-.(((.-.((((((..((((.(((.-(((-----..-..------)))---))).))))))))))..-)))-))..)-)-))))).))-.))).-..(((..(((((-((((.(((-------(..-..)----))).--)))-))-----.))))----....)))-....)).))))))).)))))...
>Wien_C20
GUCUGCCUCAGCGUCGGCUU-UACCC-UCA-CCCC-C-----------CA-A-C-C--G--------GGAGGC--GU-GGACCUGGCAGUCCCGGUC---GGCAA--CGACCGGGUCCGCUGAAGACCAGAGGCUCGAGCAAGGA-CCCG---C-A-UGGGA-AAACAGUCUGGUAGGUGA-CCC-----GA-AA------GGG---CGCAUGCCGCUGUUCG-CCC-GGAGC-C-UUGCUGGA-AGCCG-GCAGGAAUCGUC-GGUCGCCC-------UUA-GCG----GGGC--GGC-CG-----UGCGA----ACACCCU-UUUCGACCUGAGUUCAGGCAAGA
...(((((.(((.((((.((-.....-(((-((((-(-----------(.-.-.-.--)--------)).)).--))-))...((((...(((((((---(....--))))))))...)))).........(((((.(((((((.-.((.---.-.-.(((.-.((((((..((((.(((.-(((-----..-..------)))---))).))))))))))..-)))-))..)-)-))))).))-.))).-..(((..(((((-((((((((-------(..-..)----))))--)))-))-----.))))----....)))-....)).))))))).)))))...
>SAG_216_7
GUCUGCCUCAGCGUCGGCUU-UACCC-UCA-CCCC-C-----------CA-A-C-C--G--------GGAGGC--GU-GGACCUGGCAGUCCCGGUC---GGCAA--CGACCGGGUCCGCUGAAGACCAGAGGCUCGAGCAAGGA-CCCG---C-A-UGGGA-AAACAGUCUGGUAGGUGA-CCC-----GA-AA------GGG---CGCAUGCCGCUGUUCG-CCC-GGAGC-C-UUGCUGGA-AGCCG-GCAGGAAUCGUC-GGUCGCCC-------UUA-GCG----GGGC--GGC-CG-----UGCGA----ACACCCU-UUUCGACCUGAGUUCAGGCAAGA
...(((((.(((.((((.((-.....-(((-((((-(-----------(.-.-.-.--)--------)).)).--))-))...((((...(((((((---(....--))))))))...)))).........(((((.(((((((.-.((.---.-.-.(((.-.((((((..((((.(((.-(((-----..-..------)))---))).))))))))))..-)))-))..)-)-))))).))-.))).-..(((..(((((-((((((((-------(..-..)----))))--)))-))-----.))))----....)))-....)).))))))).)))))...
>SAG_69_80
GUCUGCCUCAGCGUCGGCUU-UACCC-UCA-CCCC-C-----------CA-A-A-C--G--------GGAGGC--GU-GGACCUGGCAGUCCCGGUC---GGCAA--CGACCGGGUCCGCUGAAGACCAGAGGCUCGAGCAAGGA-CCCG---C-A-UGGGA-AAACAGUCUGGUAGGUGA-CCC-----GA-AA------GGG---CGCAUGCCGCUGUUCG-CCC-GGAGC-C-UUGCUGGA-AGCCG-GCAGGAAUCGUC-GGUCGCCC-------UUA-GCG----GGGC--GGC-CG-----UGCGA----ACACCCU-UUUCGACCUGAGUUCAGGCAAGA
...(((((.(((.((((.((-.....-(((-((((-(-----------(.-.-.-.--)--------)).)).--))-))...((((...(((((((---(....--))))))))...)))).........(((((.(((((((.-.((.---.-.-.(((.-.((((((..((((.(((.-(((-----..-..------)))---))).))))))))))..-)))-))..)-)-))))).))-.))).-..(((..(((((-((((((((-------(..-..)----))))--)))-))-----.))))----....)))-....)).))))))).)))))...
>SAG_216_13
GUCUGCCUCAGCGUCGGCUU-UACCC-UCA-CCCC-C-----------CA-A-C-C--G--------GGAGGC--GU-GGACCUGGCAGUCCCGGUC---GGCAA--CGACCGGGUCCGCUGAAGACCAGAGGCUCGAGCAAGGA-CCCG---C-A-UGGGA-AAACAGUCUGGUAGGUGA-CCC-----GA-AA------GGG---CGCAUGCCGCUGUUCG-CCC-GGAGC-C-UUGCUGGA-AGCCG-GCAGGAAUCGUC-GGUCGCCC-------UUA-GCG----GGGC--GGC-CG-----UGCGA----ACACCCU-UUUCGACCUGAGUUCAGGCAAGA
...(((((.(((.((((.((-.....-(((-((((-(-----------(.-.-.-.--)--------)).)).--))-))...((((...(((((((---(....--))))))))...)))).........(((((.(((((((.-.((.---.-.-.(((.-.((((((..((((.(((.-(((-----..-..------)))---))).))))))))))..-)))-))..)-)-))))).))-.))).-..(((..(((((-((((((((-------(..-..)----))))--)))-))-----.))))----....)))-....)).))))))).)))))...
>CAUP_H5101
GUCUGCCUCAGCGUCGGCUU-CACCCCUCG-CCUCCUUUC--------UUUU-GUC--G--------GAAAGCAGGC-GGACGUGGCGGUCUCGGUCG--UGCAC-UCGACCGGGUCCGCUGAAGACCAGAGGCUCGAGCAAGGC-CCCA---A-U-CGGGA-CAACAGUCUGGUAGGUGACUCC-----UU-CG------G-G-AUCGCAUGCCGCUGUCGG-CCC-GGGACGC-UUGCUGGA-GGCCG-GAAGGCG-----CGCCCG----------AUU-ACC-----GGAA---C-CG-----AGCGU-UUCUCACCACAUUUCGACCUGAGUUCAGGCAAGG
...(((((.(((.((((.((-......(((-(((.(((((--------(...-...--)--------))))).))))-))...((((((.((((((((--.....-.)))))))).)))))).........(((((.((((((..-(((.---.-.-.(((.-..(((((..((((.((((.(((-----..-..------)-)-))))).)))))))))...-)))-)))...)-))))).))-).))(-(((.((.-----((.(((----------...-..)-----))..---.-))-----.)).)-)))............)).))))))).)))))...
>SAG_216_3b
GUCUGCCUCAGCGUCGGCUU-CACCC-UCA-CCCCUCU----------CC-A-U-C--G--------AGAGGC--GU-GGACCUGGCCGUCCCGGUU---AAUG---CAACCGGGUCUGCCGAAGAACAGAGGCUCGAACGAGGA-CCCA---U-U-CGGGA-CGACAGUCUGGUAGGUGA-CCC-----GU-CA------GGG-AUCGCAUGCCGCUGUCGG-CCC-GGGAC-C-UCGUUGUA-AGCCG-GCAGGAAUCGGC-GUUCGCU---UCUUUGUA-AAAAGAGUAGC--GGC-CG-----CGCGA--G-ACACCCC-UUUCGACCUGAGUUCAGGCAAGA
...(((((.(((.((((.((-.....-(((-(.(((((----------(.-.-.-.--)--------))))).--))-))...((((...(((((((---....---.)))))))...)))).........((((..(((((((.-(((.---.-.-.(((.-(((((((..((((.((((-(((-----..-..------)))-.)))).))))))))))).-)))-))).)-)-)))))...-)))).-..(((..(((((-(..((((---.((((...-...)))).)))--)..-))-----).)))--.-.....))-)...)).))))))).)))))...
>CAUP_H5107
GUCUGCCUCAGCGUCGGCUU-CACCC-UCA-CCCCUCU----------CC-A-U-C--G--------AGAGGC--GU-GGACCUGGCCGUCCCGGUU---AAUG---CAACCGGGUCUGCCGAAGAACAGAGGCUCGAACGAGGA-CCCA---U-U-CGGGA-CGACAGUCUGGUAGGUGA-CCC-----GU-CA------GGG-AUCGCAUGCCGCUGUCGG-CCC-GGGAC-C-UCGUUGUA-AGCCG-GCAGGAAUCGGC-GUUCGCU---UCUUUGUA-AAAAGAGUAGC--GGC-CG-----CGCGA--G-ACACCCC-UUUCGACCUGAGUUCAGGCAAGA
...(((((.(((.((((.((-.....-(((-(.(((((----------(.-.-.-.--)--------))))).--))-))...((((...(((((((---....---.)))))))...)))).........((((..(((((((.-(((.---.-.-.(((.-(((((((..((((.((((-(((-----..-..------)))-.)))).))))))))))).-)))-))).)-)-)))))...-)))).-..(((..(((((-(..((((---.((((...-...)))).)))--)..-))-----).)))--.-.....))-)...)).))))))).)))))...
>SAG_216_2
GUCUGCCUCAGCGUCGGCUU-UACCC-UCA-CCCCUCU-----------U-U-C-A-----------AGAGGC--GU-GGACCUGGCCGUCCCGGUU---GACU---UAACCGGGUCUGCCGAAGAACAGAGGCUCGAACGAGGA-CCCA---A-U-CGGGA-CGACAGUCUGGUAGGUGA-CCC-----GC-CA------GGG-AUCGCAUGCCGCCGUCGG-CCC-GGGAC-C-UCGUUGUA-AGCCG-GCAGGAAUCGUC-GGCCGCUC--------UC-C------GAGA--AGC-CG-----UGCGA--C-ACACCCC-UUUCGACCUGAGUUCAGGCAAGA
...(((((.(((.((((.((-.....-(((-(.(((((-----------.-.-.-.-----------))))).--))-))...((((...(((((((---(...---))))))))...)))).........((((..(((.(((.-(((.---.-.-.(((.-((((.((..((((.((((-(((-----..-..------)))-.)))).)))))).)))).-)))-))).)-)-).)))...-)))).-..(((..(((((-(((..(((--------..-.------))).--.))-))-----.))))--.-.....))-)...)).))))))).)))))...
>SAG_216_3c
GUCUGCCUCAGCGUCGGCUU-UACCC-UCA-CCCCUCU-----------U-U-C-A-----------AGAGGC--GU-GGACCUGGCCGUCCCGGUU---AAUU---UAACCGGGUCUGCCGAAAAACAGAGGCUCGAACGAGGA-CCCA---A-U-CGGGA-CGACAGUCUGGUAGGUGA-CCC-----GC-CA------GGG-AUCGCAUGCCGCCGUCGG-CCC-GGGAC-C-UCGUUGUA-AGCCG-GCAGGAAUCGUC-GGCCGCUC--------UC-C------GAGA--AGC-CG-----UGCGA--C-ACACCCC-UUUCGACCUGAGUUCAGGCAAGA
...(((((.(((.((((.((-.....-(((-(.(((((-----------.-.-.-.-----------))))).--))-))...((((...(((((((---(...---))))))))...)))).........((((..(((.(((.-(((.---.-.-.(((.-((((.((..((((.((((-(((-----..-..------)))-.)))).)))))).)))).-)))-))).)-)-).)))...-)))).-..(((..(((((-(((..(((--------..-.------))).--.))-))-----.))))--.-.....))-)...)).))))))).)))))...
>SAG_216_8
GUCUGCCUCAGCGUCGGCUU-UACCC-UCA-CC-CUCU-----------C-U-C-A-----------AGAGGC--GU-GGACCUGGCCGUCCCGGUU---AAUU---UAACCGGGUCUGCCGAAGAACAGAGGCUCGAACGAGGA-CCCA---A-U-CGGGA-CGACAGUCUGGUAGGUGA-CCC-----GC-CA------GGG-AUCGCAUGCCGCCGUCGG-CCC-GGGAC-C-UCGUUGUA-AGCCG-GCAGGAAUCGUC-GGCCGCUC--------UC-C------GAGA--AGC-CG-----UGCGA--C-ACACCCC-UUUCGACCUGAGUUCAGGCAAGA
...(((((.(((.((((.((-.....-(((-((-((((-----------.-.-.-.-----------))))).--))-))...((((...(((((((---(...---))))))))...)))).........((((..(((((((.-(((.---.-.-.(((.-((((.((..((((.((((-(((-----..-..------)))-.)))).)))))).)))).-)))-))).)-)-)))))...-)))).-..(((..(((((-(((..(((--------..-.------))).--.))-))-----.))))--.-.....))-)...)).))))))).)))))...
>SAG_216_9a
GUCUGCCUCAGCGUCGGCUU-UACCC-UCA-CC-CUCU-----------C-U-C-A-----------AGAGGC--GU-GGACCUGGCCGUCCCGGUU---AAUU---UAACCGGGUCUGCCGAAGAACAGAGGCUCGAACGAGGA-CCCA---A-U-CGGGA-CGACAGUCUGGUAGGUGA-CCC-----GC-CA------GGG-AUCGCAUGCCGCCGUCGG-CCC-GGGAC-C-UCGUUGUA-AGCCG-GCAGGAAUCGUC-GGCCGCUC--------UC-C------GAGA--AGC-CG-----UGCGA--C-ACACCCC-UUUCGACCUGAGUUCAGGCAAGA
...(((((.(((.((((.((-.....-(((-((-((((-----------.-.-.-.-----------))))).--))-))...((((...(((((((---(...---))))))))...)))).........((((..(((((((.-(((.---.-.-.(((.-((((.((..((((.((((-(((-----..-..------)))-.)))).)))))).)))).-)))-))).)-)-)))))...-)))).-..(((..(((((-(((..(((--------..-.------))).--.))-))-----.))))--.-.....))-)...)).))))))).)))))...
>SAG_216_5
GUCUGCCUCAGCGUCGGCUU-CACCC-UCA-CCCCUCU----------CC-A-C-C--G--------AGAGGC--GU-GGACCUGGCCGUCCCGGUU---AAUG---CAACCGGGUCUGCCGAAGAACAGAGGCUCGAACGAGGA-CCCA---A-U-CGGGA-CAACAGUCUGGUAGGUGA-CCC-----GU-CA------GGG-AUCGCAUGCCGCUGUCGG-CCC-GGGAC-C-UCGUUGUA-AGCCG-GCAGGAAUCGGC-GGUCGCUU---UUUUUUA-GAAAAAGGAGC--GGC-CG-----CACGA--C-ACACCCU-UUUCGACCUGAGUUCAGGCAAGA
...(((((.(((.((((.((-.....-(((-(.(((((----------(.-.-.-.--)--------))))).--))-))...((((...(((((((---....---.)))))))...)))).........((((..(((((((.-(((.---.-.-.(((.-..(((((..((((.((((-(((-----..-..------)))-.)))).)))))))))...-)))-))).)-)-)))))...-)))).-..(((..(((((-((((((((---(((((..-..)))))))))--)))-))-----).)))--.-.....))-)...)).))))))).)))))...
>SAG_216_11a
GUCUGCCUCAGCGUCGGCUU-CACCC-UCA-CCCCUCU----------CC-A-C-C--G--------AGAGGC--GU-GGACCUGGCCGUCCCGGUU---AAUG---CAACCGGGUCUGCCGAAGAACAGAGGCUCGAACGAGGA-CCCA---A-U-CGGGA-CAACAGUCUGGUAGGUGA-CCC-----GU-CA------GGG-AUCGCAUGCCGCUGUCGG-CCC-GGGAC-C-UCGUUGUA-AGCCG-GCAGGAAUCGGC-GGUCGCUU---UUUUUUA-GGAAAAGGAGC--GGC-CG-----CACGA--C-ACACCCU-UUUCGACCUGAGUUCAGGCAAGA
...(((((.(((.((((.((-.....-(((-(.(((((----------(.-.-.-.--)--------))))).--))-))...((((...(((((((---....---.)))))))...)))).........((((..(((((((.-(((.---.-.-.(((.-..(((((..((((.((((-(((-----..-..------)))-.)))).)))))))))...-)))-))).)-)-)))))...-)))).-..(((..(((((-((((((((---(((((..-..)))))))))--)))-))-----).)))--.-.....))-)...)).))))))).)))))...
>SAG_216_11b
GUCUGCCUCAGCGUCGGCUU-CACCC-UCA-CCCCUCU----------CC-A-C-C--G--------AGAGGC--GU-GGACCUGGCCGUCCCGGUU---AAUG---CAACCGGGUCUGCCGAAGAACAGAGGCUCGAACGAGGA-CCCA---A-U-CGGGA-CAACAGUCUGGUAGGUGA-CCC-----GU-CA------GGG-AUCGCAUGCCGCUGUCGG-CCC-GGGAC-C-UCGUUGUA-AGCCG-GCAGGAAUCGGC-GGUCGCUU---UUUUUUA-GGAAAAGGAGC--GGC-CG-----CACGA--C-ACACCCU-UUUCGACCUGAGUUCAGGCAAGA
...(((((.(((.((((.((-.....-(((-(.(((((----------(.-.-.-.--)--------))))).--))-))...((((...(((((((---....---.)))))))...)))).........((((..(((((((.-(((.---.-.-.(((.-..(((((..((((.((((-(((-----..-..------)))-.)))).)))))))))...-)))-))).)-)-)))))...-)))).-..(((..(((((-((((((((---(((((..-..)))))))))--)))-))-----).)))--.-.....))-)...)).))))))).)))))...
>SAG_216_6
GUCUGCCUCAGCGUCGGCUU-CACCC-UCA-CCCCUCU----------CC-A-C-C--G--------AGAGGC--GU-GGACCUGGCCGUCCCGGUU---AAUG---CAACCGGGUCUGCCGAAGAACAGAGGCUCGAACGAGGA-CCCA---A-U-CGGGA-CAACAGUCUGGUAGGUGA-CCC-----GU-CA------GGG-AUCGCAUGCCGCUGUCGG-CCC-GGGAC-C-UCGUUGUA-AGCCG-GCAGGAAUCGGC-GGUCGCUU---UUUUUUA-GGAAAAGGAGC--GGC-CG-----CACGA--C-ACACCCU-UUUCGACCUGAGUUCAGGCAAGA
...(((((.(((.((((.((-.....-(((-(.(((((----------(.-.-.-.--)--------))))).--))-))...((((...(((((((---....---.)))))))...)))).........((((..(((((((.-(((.---.-.-.(((.-..(((((..((((.((((-(((-----..-..------)))-.)))).)))))))))...-)))-))).)-)-)))))...-)))).-..(((..(((((-((((((((---(((((..-..)))))))))--)))-))-----).)))--.-.....))-)...)).))))))).)))))...
>SAG_216_10
GUCUGCCUCAGCGUCGGCUU-CACCC-UCA-CCCCUCU----------CC-A-C-C--G--------AGAGGC--GU-GGACCUGGCCGUCCCGGUU---AAUG---CAACCGGGUCUGCCGAAGAACAGAGGCUCGAACGAGGA-CCCA---A-U-CGGGA-CAACAGUCUGGUAGGUGA-CCC-----GU-CA------GGG-AUCGCAUGCCGCUGUCGG-CCC-GGGAC-C-UCGUUGUA-AGCCG-GCAGGAAUCGGC-GGUCGCUU---UUUUUUA-GAAAAAGGAGC--GGC-CG-----CACGA--C-ACACCCU-UUUCGACCUGAGUUCAGGCAAGA
...(((((.(((.((((.((-.....-(((-(.(((((----------(.-.-.-.--)--------))))).--))-))...((((...(((((((---....---.)))))))...)))).........((((..(((((((.-(((.---.-.-.(((.-..(((((..((((.((((-(((-----..-..------)))-.)))).)))))))))...-)))-))).)-)-)))))...-)))).-..(((..(((((-((((((((---(((((..-..)))))))))--)))-))-----).)))--.-.....))-)...)).))))))).)))))...
>SAG_216_12
GUCUGCCUCAGCGUCGGCUU-CACCC-UCA-CCCCUCU----------CC-A-C-C--G--------AGAGGC--GU-GGACCUGGCCGUCCCGGUU---AAUG---CAACCGGGUCUGCCGAAGAACAGAGGCUCGAACGAGGA-CCCA---A-U-CGGGA-CAACAGUCUGGUAGGUGA-CCC-----GU-CA------GGG-AUCGCAUGCCGCUGUCGG-CCC-GGGAC-C-UCGUUGUA-AGCCG-GCAGGAAUCGGC-GGUCGCUU---UUUUUUA-GAAAAAGGAGC--GGC-CG-----CACGA--C-ACACCCU-UUUCGACCUGAGUUCAGGCAAGA
...(((((.(((.((((.((-.....-(((-(.(((((----------(.-.-.-.--)--------))))).--))-))...((((...(((((((---....---.)))))))...)))).........((((..(((((((.-(((.---.-.-.(((.-..(((((..((((.((((-(((-----..-..------)))-.)))).)))))))))...-)))-))).)-)-)))))...-)))).-..(((..(((((-((((((((---(((((..-..)))))))))--)))-))-----).)))--.-.....))-)...)).))))))).)))))...
>CCAP_216_15
GUCUGCCUCAGCGUCGGCUU-CACCC-UCA-CCCCUCU----------CC-A-C-C--G--------AGAGGC--GU-GGACCUGGCCGUCCCGGUU---AAUG---CAACCGGGUCUGCCGAAGAACAGAGGCUCGAACGAGGA-CCCA---A-U-CGGGA-CAACAGUCUGGUAGGUGA-CCC-----GU-CA------GGG-AUCGCAUGCCGCUGUCGG-CCC-GGGAC-C-UCGUUGUA-AGCCG-GCAGGAAUCGGC-GGUCGCUU---UUUUUUA-GAAAAAGGAGC--GGC-CG-----CACGA--C-ACACCCU-UUUCGACCUGAGUUCAGGCAAGA
...(((((.(((.((((.((-.....-(((-(.(((((----------(.-.-.-.--)--------))))).--))-))...((((...(((((((---....---.)))))))...)))).........((((..(((((((.-(((.---.-.-.(((.-..(((((..((((.((((-(((-----..-..------)))-.)))).)))))))))...-)))-))).)-)-)))))...-)))).-..(((..(((((-((((((((---(((((..-..)))))))))--)))-))-----).)))--.-.....))-)...)).))))))).)))))...
>CCAP_216_24
GUCUGCCUCAGCGUCGGCUU-CACCC-UCA-CCCCUCC----------UUUA-CAC--G--------GGAGGC--GU-GGACCUGGCCGUCCCGGUU---GAUC---UGACCGGGUCUGCCGAAGAACAGAGGCUCGAACGAGGA-CCCG---A-U-CGGGA-CAACAGUCUGGUAGGUGA-CCC-----GU-CA------GGG-AUCGCAUGCCGCUGUCGG-CCC-GGGAC-C-UCGUUGUA-AGCCG-GCAGGAAUCGCC-GGUCUU----UCUC-UCA-ACA----GGGAAAGGC-CG-----CGCGA--C-ACACCCU-UUUCGACCUGAGUUCAGGCAAGA
...(((((.(((.((((.((-.....-(((-(.(((((----------(...-...--)--------))))).--))-))...((((...(((((((---....---.)))))))...)))).........((((..(((((((.-(((.---.-.-.(((.-..(((((..((((.((((-(((-----..-..------)))-.)))).)))))))))...-)))-))).)-)-)))))...-)))).-..(((..(((((-((((((----((((-(..-..)----)))))))))-))-----.))))--.-.....))-)...)).))))))).)))))...
>CCAP_812_2A
GUCUGCCUCAGCGUCGGCUU-CACCC-UCA-CCCCUCC----------UUUA-CAC--G--------GGAGGC--GU-GGACCUGGCCGUCCCGGUU---GAUC---UGACCGGGUCUGCCGAAGAACAGAGGCUCGAACGAGGA-CCCG---A-U-CGGGA-CAACAGUCUGGUAGGUGA-CCC-----GU-CA------GGG-AUCGCAUGCCGCUGUCGG-CCC-GGGAC-C-UCGUUGUA-AGCCG-GCAGGAAUCGCC-GGUCUU----UCUC-UCA-ACA----GGGAAAGGC-CG-----CGCGA--C-ACACCCU-UUUCGACCUGAGUUCAGGCAAGA
...(((((.(((.((((.((-.....-(((-(.(((((----------(...-...--)--------))))).--))-))...((((...(((((((---....---.)))))))...)))).........((((..(((((((.-(((.---.-.-.(((.-..(((((..((((.((((-(((-----..-..------)))-.)))).)))))))))...-)))-))).)-)-)))))...-)))).-..(((..(((((-((((((----((((-(..-..)----)))))))))-))-----.))))--.-.....))-)...)).))))))).)))))...
>CCAP_812_2B
GUCUGCCUCAGCGUCGGCUU-CACCC-UCA-CCCCUCC----------UUUA-CAC--G--------GGAGGC--GU-GGACCUGGCCGUCCCGGUU---GAUC---UGACCGGGUCUGCCGAAGAACAGAGGCUCGAACGAGGA-CCCG---A-U-CGGGA-CAACAGUCUGGUAGGUGA-CCC-----GU-CA------GGG-AUCGCAUGCCGCUGUCGG-CCC-GGGAC-C-UCGUUGUA-AGCCG-GCAGGAAUCGCC-GGUCUU----UCUC-UCA-ACA----GGGAAAGGC-CG-----CGCGA--C-ACACCCU-UUUCGACCUGAGUUCAGGCAAGA
...(((((.(((.((((.((-.....-(((-(.(((((----------(...-...--)--------))))).--))-))...((((...(((((((---....---.)))))))...)))).........((((..(((((((.-(((.---.-.-.(((.-..(((((..((((.((((-(((-----..-..------)))-.)))).)))))))))...-)))-))).)-)-)))))...-)))).-..(((..(((((-((((((----((((-(..-..)----)))))))))-))-----.))))--.-.....))-)...)).))))))).)))))...
>ASIB_V16
GUCUGCCUCAGCGUCGGCUU-UACCC-UCA-CCUUUCCUA------UUCUUU-GUU--G----AAUCGGGAGA--GU-GGAUCUGGCAGUCCCGGUU---AGGAA--UAGCCGGGUCCGCUGAAGACCAGAGGCUCGAACGAGGA-CCCA---A-U-CGGGA-CAACAGUCUGGUAGGUGGACCCGUU-UGU-UAUGA-ACGGGUGUCGCAUGCCGCUGUCGG-CCC-GGGAC-C-UCGUUGUA-AGCCG-GCAGGAAUCGUUUGGU-G--------GUGUG-UUC---G-CAC---ACACA-----AACGA--CCAAAUAAUAUUUCGACCUGAGUUCAGGCAAGA
...(((((.(((.((((.((-.....-(((-(.(((((((------(((...-...--)----))).))))))--))-))...((((...(((((((---(....--))))))))...)))).........((((..(((((((.-(((.---.-.-.(((.-..(((((..((((.(((((((((((-(..-...))-)))))).)))).)))))))))...-)))-))).)-)-)))))...-)))).-...((..(((((((((-(--------(((..-..)---)-).)---)).))-----)))))--))............)).))))))).)))))...
>CCAP_211_97
GUCUGCCUCAGCGUCGGCUU-CACCC-UCA-CACACCC---------GCU-C-G-A--G------CGGGCGAU--GU-GGAUCUGGCAGUCCCGGUUC--CAUCA--GAACCGGGUCCGCUGAAGACCAGAGGCUCGAGCGAGGA-CCCG---A-U-CGGGA-CAACAGUCUGGUAGGUGUUUCC-----CCACC------GGG-AACGCAUGCCGCUGUCGG-CCC-GGGAC-C-CCGCUGUA-AGCCG-GCAGGAAUUUU--GGUUUCGU--GCGC-CGU-GAA----AAGC----CUCGA---GGACCAAACCUUUCAAC-AUUCGACCUGAGUUCAGGCAAGA
...(((((.(((.((((.((-.....-(((-((..(((---------((.-.-.-.--)------))))...)--))-))...((((...((((((((--.....--))))))))...)))).........((((..((((.((.-(((.---.-.-.(((.-..(((((..((((.((((((((-----.....------)))-))))).)))))))))...-)))-))).)-)-.))))...-)))).-...((((.(((--(((((((.--((..-...-...----..))----..)))---).))))))..))))...-....)).))))))).)))))...
>CCAP_812_5
GUCUGCCUCAGCGUCGGCUU-CACCC-UCA-CACACCC---------GCU-C-G-A--G------CGGGCGAU--GU-GGAUCUGGCAGUCCCGGUUC--CAUCA--GAACCGGGUCCGCUGAAGACCAGAGGCUCGAGCGAGGA-CCCG---A-U-CGGGA-CAACAGUCUGGUAGGUGUUUCC-----CCACC------GGG-AACGCAUGCCGCUGUCGG-CCC-GGGAC-C-CCGCUGUA-AGCCG-GCAGGAAUUUU--GGUUUCGU--GCGC-CGU-GAA----AAGC----CUCGA---GGACCAAACCUUUCAAC-AUUCGACCUGAGUUCAGGCAAGA
...(((((.(((.((((.((-.....-(((-((..(((---------((.-.-.-.--)------))))...)--))-))...((((...((((((((--.....--))))))))...)))).........((((..((((.((.-(((.---.-.-.(((.-..(((((..((((.((((((((-----.....------)))-))))).)))))))))...-)))-))).)-)-.))))...-)))).-...((((.(((--(((((((.--((..-...-...----..))----..)))---).))))))..))))...-....)).))))))).)))))...
>SAG_2253
GUCUGCCUCAGCGUCGGCUU-CACCC-UCA-CACACCC---------GCU-C-G-A--G------CGGGCGAU--GU-GGAUCUGGCAGUCCCGGUUC--CAUCA--GAACCGGGUCCGCUGAAGACCAGAGGCUCGAGCGAGGA-CCCG---A-U-CGGGA-CAACAGUCUGGUAGGUGUUUCC-----CCACC------GGG-AACGCAUGCCGCUGUCGG-CCC-GGGAC-C-CCGCUGUA-AGCCG-GCAGGAAUUUU--GGUUUCGU--GCGC-CGU-GAA----AAGC----CUCGA---GGACCAAACCUUUCAAC-AUUCGACCUGAGUUCAGGCAAGA
...(((((.(((.((((.((-.....-(((-((..(((---------((.-.-.-.--)------))))...)--))-))...((((...((((((((--.....--))))))))...)))).........((((..((((.((.-(((.---.-.-.(((.-..(((((..((((.((((((((-----.....------)))-))))).)))))))))...-)))-))).)-)-.))))...-)))).-...((((.(((--(((((((.--((..-...-...----..))----..)))---).))))))..))))...-....)).))))))).)))))...
>SAG_2254
GUCUGCCUCAGCGUCGGCUU-CACCC-UCA-CACACCC---------GCU-C-G-A--G------CGGGCGAU--GU-GGAUCUGGCAGUCCCGGUUC--CAUCA--GAACCGGGUCCGCUGAAGACCAGAGGCUCGAGCGAGGA-CCCG---A-U-CGGGA-CAACAGUCUGGUAGGUGUUUCC-----CCACC------GGG-AACGCAUGCCGCUGUCGG-CCC-GGGAC-C-CCGCUGUA-AGCCG-GCAGGAAUUUU--GGUUUCGU--GCGC-CGU-GAA----AAGC----CUCGA---GGACCAAACCUUUCAAC-AUUCGACCUGAGUUCAGGCAAGA
...(((((.(((.((((.((-.....-(((-((..(((---------((.-.-.-.--)------))))...)--))-))...((((...((((((((--.....--))))))))...)))).........((((..((((.((.-(((.---.-.-.(((.-..(((((..((((.((((((((-----.....------)))-))))).)))))))))...-)))-))).)-)-.))))...-)))).-...((((.(((--(((((((.--((..-...-...----..))----..)))---).))))))..))))...-....)).))))))).)))))...
>SAG_49_84
GCCUGCCUCAGCGUCGGUUUACACCC-UCU-UCUACC-----------AUUU-UU------------GUGGUGAGAA-GGACCUGGCUGUCCCGAUUGUUCGUGCAACAAUCGGGUCCGCUGAAGAACAGAGGCCCGAGCGUGGA-CCCA-CUC-C-ACGGG-CAACAGUCUGGUAGGCGAUUGC-----UA-CA----AUGCA-AUCGCAUGCCGCUGUUGG-CCAGGGGAC-CAUCGCUGGA-AGCCG-CA-AGCA------GGAAAC---------------------------------------CAA----AC-CAAACAUUCGACCUGAGUUCAGGCAAGA
...(((((.(((.((((.((......-(((-((((((-----------((..-..------------))))).))))-))...((((...((((((((((.....))))))))))...)))).........(((((.(((((((.-(((.-((.-.-..((.-(((((((..((((.((((((((-----..-..----..)))-))))).))))))))))).-))))))).)-)).)))))).-.))).-..-....------((....---------------------------------------...----.)-)........)).))))))).)))))...
>SAG_216_1
GCCUGCCUCAGUGUCGGUUU-CACCC-UCG-CCCACCCUUUCUAUUCUC-U-CACGAGAACACAGAGAGGGGA--GC-GGAUCUGGCCGUCCCGGU---CUC-AC---GACCGGGUCUGCUGAAGCGCAGAGGCUUGAGCGGGAU-CCCUAUAGAUGUGGGAACAACAGACCGGUAGGUGAGCCCUUCUCUC-C-GGAGA-AGG-AUCGCAUGCCGCUGCUGGACCCCGGGAC-C--CGCUGGAC-GCCCAGCAGGAGACGGU-G-UGAC--C-GGUC-CUC-GCG----GA------CCGGA-AGCACCGC-AUCACUCAACCAUUCGACCUGAGUUCAGGCAAGG
...(((((.(((.((((.((-.....-(((-(...((((((((.(((((-.-...)))))...))))))))..--))-))...((((...((((((---(..-..---)))))))...)))).........(((((.((((((.(-(((.......(.(((..((.(((..(((((.((((..(((((((..-.-.))))-)))-.)))).)))))))).))..)))))))))-)--)))).)).-)))......(((.((((-(-(..(--(-((((-(..-..)----))------)))).-.)))))).-....)))........)).))))))).)))))...
>Wien_C19
GCCUGCCUCAGUGUCGGUUU-CACCC-UCG-CCCACCCUUUCUAUUCUU-U-CACGAGAACACAGAGAGGGGA--GC-GGAUCUGGCCGUCCCGGU---CUC-AC---GACCGGGUCUGCUGAAGCGCAGAGGCUUGAGCGGGAU-CCCUAUAGAUGUGGGAACAACAGACCGGUAGGUGAGCCCUUCUCUC-C-GGAGA-AGG-AUCGCAUGCCGCUGCUGGACCCCGGGAC-C--CGCUGGAC-GCCCAGCAGGAGACGGU-G-UGAC--C-GGUC-CUC-GCG----GA------CCGGA-AGCACCGC-AUCACUCAACCAUUCGACCUGAGUUCAGGCAAGG
...(((((.(((.((((.((-.....-(((-(...((((((((.(((((-.-...)))))...))))))))..--))-))...((((...((((((---(..-..---)))))))...)))).........(((((.((((((.(-(((.......(.(((..((.(((..(((((.((((..(((((((..-.-.))))-)))-.)))).)))))))).))..)))))))))-)--)))).)).-)))......(((.((((-(-(..(--(-((((-(..-..)----))------)))).-.)))))).-....)))........)).))))))).)))))...
>SAG_216_4
GCCUGCCUCAGUGUCGGUUU-CACCC-UCG-CCACCCCUUUCU-CUGUC-U-CCGGACA--GACGAAAGGGGC--GC-GGAUCUGGCCGUCCCGGU---CUUUCU---GAUCGGGUCUGCUGAAGCGCAGAGGCUUGAGCGGGAUUCCCUUCUAAUGUGGGAACAACAGACCGGUAGGUGAGCCCUUCUCCU-CGAG--A-AGG-AUCGCAUGCCGCUGCUGGACCCCGGGAC-C--CGCUGGAC-GCCCAGCAGGAGACGGU-GUG-ACGGUGGUUC-CCACGAG----GAAC---CAUCGA-AACCCCG--AUCACUCAACCAUUCGACCUGAGUUCAGGCAAGG
...(((((.(((.((((.((-.....-(((-(..(((((((((-(((((-.-...))))--)).)))))))).--))-))...((((...((((((---(.....---)))))))...)))).........(((((.((((((..((((.......(.(((..((.(((..((((..((((..(((((((..-.)))--)-)))-.))))..))))))).))..)))))))))-)--)))).)).-)))......(((.(((.-((.-.(((((((((-(.....)----))))---))))).-.)).)))--....)))........)).))))))).)))))...
>SAG_216_14
GCCUGCCUCAGUGUCGGUUU-CACCC-UCG-CCACCCCUUUCU-CUGUC-U-CCGGACA--GACGAAAGGGGC--GC-GGAUCUGGCCGUCCCGGU---CUUUCU---GAUCGGGUCUGCUGAAGCGCAGAGGCUUGAGCGGGAUUCCCUUCUAAUGUGGGAACAACAGACCGGUAGGUGAGCCCUUCUCCU-CGAG--A-AGG-AUCGCAUGCCGCUGCUGGACCCCGGGAC-C--CGCUGGAC-GCCCAGCAGGAGACGGU-GUG-ACGGUGGUUC-CCACGAG----GAAC---CAUCGA-AACCCCG--AUCACUCAACCAUUCGACCUGAGUUCAGGCAAGG
...(((((.(((.((((.((-.....-(((-(..(((((((((-(((((-.-...))))--)).)))))))).--))-))...((((...((((((---(.....---)))))))...)))).........(((((.((((((..((((.......(.(((..((.(((..((((..((((..(((((((..-.)))--)-)))-.))))..))))))).))..)))))))))-)--)))).)).-)))......(((.(((.-((.-.(((((((((-(.....)----))))---))))).-.)).)))--....)))........)).))))))).)))))...
>SAG_2104
GCCUGCCUCAGUGUCGGUUU-CACCC-UCG-CCACCCCUUUCU-CUGUC-U-CCGGACA--GACGAAAGGGGC--GC-GGAUCUGGCCGUCCCGGU---CUUUCU---GAUCGGGUCUGCUGAAGCGCAGAGGCUUGAGCGGGAUUCCCUUCUAAUGUGGGAACAACAGACCGGUAGGUGAGCCCUUCUCCU-CGAG--A-AGG-AUCGCAUGCCGCUGCUGGACCCCGGGAC-C--CGCUGGAC-GCCCAGCAGGAGACGGU-GUG-ACGGUGGUUC-CCACGAG----GAAC---CAUCGA-AACCCCG--AUCACUCAACCAUUCGACCUGAGUUCAGGCAAGG
...(((((.(((.((((.((-.....-(((-(..(((((((((-(((((-.-...))))--)).)))))))).--))-))...((((...((((((---(.....---)))))))...)))).........(((((.((((((..((((.......(.(((..((.(((..((((..((((..(((((((..-.)))--)-)))-.))))..))))))).))..)))))))))-)--)))).)).-)))......(((.(((.-((.-.(((((((((-(.....)----))))---))))).-.)).)))--....)))........)).))))))).)))))...
>SAG_2040
GCCUGCCUCAGUGUCGGUUU-CACCC-UCG-CCCUCCCUUUCUUUUUUC-C-UCGGACG-AAAUGAAAGGGGU--GC-GGAUCUGGCCGUCCCGGU---CUCCUU---GACCGGGUCUGCUGAAGCGCAGAGGCUUUAGCGGGAUUCCCUUCUAAUGUGGGAACAACAGACCGGUAGGUGAGCCCUUCUCCU-CGAGAGA-AGG-AUCGCAUGCCGCUGCUGGACCCCGGGAC-C--CGCUGGAC-GCCCAGCAGGAGACGGU-GGUAAUGAU-GGGU-CUC-ACG----ACCC----AUUAACAACACCG--AUCACUCAACCAUUCGACCUGAGUUCAGGCAAGG
...(((((.(((.((((.((-.....-(((-(.(.(((((((((((.((-.-...)).)-))).)))))))).--))-))...((((...((((((---(.....---)))))))...)))).........((((((((((((..((((.......(.(((..((.(((..(((((.((((..(((((((..-...))))-)))-.)))).)))))))).))..)))))))))-)--))))))).-)))......(((.((((-(....((((-((((-(..-..)----))))----))))....)))))--....)))........)).))))))).)))))...
>SAG_2127
GCCUGCCUCAGUGUCGGUUU-CACCC-UCG-CCCUCCCUUUCUUUUUUC-C-UCGGACG-AAAUGAAAGGGGU--GC-GGAUCUGGCCGUCCCGGU---CUCCUU---GACCGGGUCUGCUGAAGCGCAGAGGCUUUAGCGGGAUUCCCUUCUAAUGUGGGAACAACAGACCGGUAGGUGAGCCCUUCUCCU-CGAGAGA-AGG-AUCGCAUGCCGCUGCUGGACCCCGGGAC-C--CGCUGGAC-GCCCAGCAGGAGACGGU-GGUAAUGAU-GGGU-CUC-ACG----ACCC----AUUAACAACACCG--AUCACUCAACCAUUCGACCUGAGUUCAGGCAAGG
...(((((.(((.((((.((-.....-(((-(.(.(((((((((((.((-.-...)).)-))).)))))))).--))-))...((((...((((((---(.....---)))))))...)))).........((((((((((((..((((.......(.(((..((.(((..(((((.((((..(((((((..-...))))-)))-.)))).)))))))).))..)))))))))-)--))))))).-)))......(((.((((-(....((((-((((-(..-..)----))))----))))....)))))--....)))........)).))))))).)))))...
>SAG_2325
GCCUGCCUCAGUGUCGGUUU-CACCC-UCG-CCCUCCCUUUCUUUUUUC-C-UCGGACG-AAAUGAAAGGGGU--GC-GGAUCUGGCCGUCCCGGU---CUCCUU---GACCGGGUCUGCUGAAGCGCAGAGGCUUUAGCGGGAUUCCCUUCUAAUGUGGGAACAACAGACCGGUAGGUGAGCCCUUCUCCU-CGAGAGA-AGG-AUCGCAUGCCGCUGCUGGACCCCGGGAC-C--CGCUGGAC-GCCCAGCAGGAGACGGU-GGUAAUGAU-GGGU-CUC-ACG----ACCC----AUUAACAACACCG--AUCACUCAACCAUUCGACCUGAGUUCAGGCAAGG
...(((((.(((.((((.((-.....-(((-(.(.(((((((((((.((-.-...)).)-))).)))))))).--))-))...((((...((((((---(.....---)))))))...)))).........((((((((((((..((((.......(.(((..((.(((..(((((.((((..(((((((..-...))))-)))-.)))).)))))))).))..)))))))))-)--))))))).-)))......(((.((((-(....((((-((((-(..-..)----))))----))))....)))))--....)))........)).))))))).)))))...
>CAUP_H5103
GCCUGCCUCAGUGUCGGUUU-CACCC-UCG-CCCUCCCUUUCUUUCUUC-C-UCGGACG-AAAUGAAAGGGGU--GC-GGAUCUGGCCGUCCCGGU---CUCCUU---GACCGGGUCUGCUGAAGCGCAGAGGCUUUAGCGGGAUUCCCUUCUAAUGUGGGAACAACAGACCGGUAGGUGAGCCCUUCUCCU-CGAGAGA-AGG-AUCGCAUGCCGCUGCUGGACCCCGGGAC-C--CGCUGGAC-GCCCAGCAGGAGACGGU-GGUAAUGAU-GGGU-CUC-ACG----ACCC----AUUAACAACACCG--AUCACUCAACCAUUCGACCUGAGUUCAGGCAAGG
...(((((.(((.((((.((-.....-(((-(.(.(((((((((((.((-.-...)).)-))).)))))))).--))-))...((((...((((((---(.....---)))))))...)))).........((((((((((((..((((.......(.(((..((.(((..(((((.((((..(((((((..-...))))-)))-.)))).)))))))).))..)))))))))-)--))))))).-)))......(((.((((-(....((((-((((-(..-..)----))))----))))....)))))--....)))........)).))))))).)))))...
