# Supplementary material for: Evaluating the Species Boundaries of Green Microalgae (Coccomyxa, Trebouxiophyceae, Chlorophyta) Using Integrative Taxonomy and DNA Barcoding with Further Implications for the Species Identification in Environmental Samples
Source: PLoS One. 2015 Jun 16;10(6):e0127838. doi: 10.1371/journal.pone.0127838 (PMC4469705; doi:10.1371/journal.pone.0127838)
Supplement: S1 Datasets — The NEXUS files (Coccomyxa_SSU_ITS.nex, Coccomyxa_SSU.nex, and Coccomyxa_ITS.nex) were used as input files for PAUP and MrBayes analyses, the rna files (Coccomyxa_SSU_ITS.rna, Coccomyxa_SSU.rna, and Coccomyxa_ITS.rna) for the analyses using PHASE. To detect compensatory base changes in the secondary structures of ITS-1 and ITS-2, the aligned FASTA files (Coccomyxa_ITS1_struct.fas and Coccomyxa_ITS2_struct.fas) were used as input files for 4SALE. (ZIP) [file pone.0127838.s015.zip › Datasets/rna/Coccomyxa_ITS.rna]

43 887 STRUCT

..............................................((((....(..(.................(((...................(....................).......)))...)..).).....).......))...((((.(.((....(((((((((......(.......).......)))))))))...))).)))).(.(((........................(((...........)))........................................).))).........................................(((...(((.(((...........))))))).)..)...............................................(((((.....((((......)))).(((((.((.((.....)).)).)))))...))))).((.((((....))))....(((...(((....)))...)))))...(((((.(((.((((.((.......(((.(................(.........)................)).))...((((...(((((((...........)))))))...)))).........((((..(((((((..(((.........(((..(((((((..((((.((((.(((................)))..)))).)))))))))))..))).))).).).)))))....)))).........((((..(..............(.....)..............).......))))................)).))))))).)))))...


SAG_245_80    AAUCGAUCAGAC-CAC--A-CC--GGCACCGGG-C-UGU--CCUCCCACA----GAUC-----------------GCU-----UCU-----------------CCUCAUC--------GAGAAG-------AGG-C-U-----G-------UGC--GCAU-G-CC----CCUGCUGGGGGCCGCGCCCCGUGCGCGGCGCUCCAGGAGGU----C-GUGCGG-GCC-G--UGACG-CGGGCGGAGGAGG-----ACUCUGUUCUCCG-CCGCUCG--CCG-------CACG--CGCUGG--CCAAACCAAC-A---CCGAC-CCG-AAAC------AAGCCUGAAGCCAAUGGGUC---GCCUGGCGCCUGC-G----CCGGCG-A-CCUCC-UAACAAAGACAACUCUCAACAACGGAUAUCUUGGUUCCCGUAACGAUGAAGAACGCAGCGAAAUGCGAUACGUAGUGUGAAUUGCAGAUAAUGUGAACCAUCGAAUCUUUGAACGCAAAUUGCGCCCCAGGCUUCGGCCAAAGGCAUGCCUGCCUCAGCGUCGGCUU-CACCC-CUC-CACUCCCUCUGCUUGGUCUUCUCAGACA-CAUGCGAAGGGGC--GUGGGAUCUGGUGGUCUCAGCUU-UCCUCGGAAGGCUGGGUCCGCCGAAGCACAGAGGCCCGAGCGGGA--CCCAUCACUCGAUGGG-CAACAGUCUGGUAGGCGAU---------U-CG-----------UCGCAUGCCGCUGGUG--CCCCGGGAC-C--CGCUGCACGGCCC-GCAGGAA--GUU-GG-CUC---------CAU-GU-------------CGC--------CA-----AAUCAAACUUUCGACCUGAGAUCAGGCAAGA
SAG_62_90     AAUCGAUCGGAC-CAC--U-CC--GGUGACUCUUUUUGUGAGCACCCACA----GAUC-----------------GCU------CU-----UCU-C-U------CUUCGG-----G--GA---GGGGGC---GG-C-U-----G-------UGC--GCAC-G-CC----CCUG----------CUUGUUAA------------AACAGGU----C-GUGCGG-G-CCGGU----GC---GCUUGGCUG--CCU--CGCAAGA---GGGA-G------CCGGCGCG--CC---GCGCUGG--CCAAACC-CGCAC---CCAACGCA-AACC------GAGACUGAAGCCGAA--GGC---AGCU----CUCG-------CAGCUG---CCAAAUAACCAAAGACAACUCUCAACAACGGAUAUCUUGGUUCCCGUAACGAUGAAGAACGCAGCGAAAUGCGAUACGUAGUGUGAAUUGCAGAUAAUGUGAACCAUCGAAUCUUUGAACGCAAAUUGCGCCCGAGGCCUCGGCCAAAGGCAUGUCUGCCUCAGCGUCGGCUU-CACCC-CCUCCU-CUCCCUUUU----UUGU-UCGCA------AAAAAG--GA--GAGGGACCUGGUGGUCUCGGCU----C-CG----GCCGGGUCCGCCGAAGAGCAGAGGCUCAGCCGCU---CCCUUCAUA---CGGG-CAACAGUCUGGUAGGCGAC---------U-CG-----------UCGCAUGCCGCUGGUG--CCCCGGGCA-G-UCGGC----GGCCG-GCAGGAAGU----G--------UGC----UU-GCA----GCAC---AC----------CAA---CACUCAAC-AUUCGACCUGAGAUCAGGCAAGA
NIES_2166     CAUCGAUCAAACACAA--A-CC--GCGAACCA-AC--GU-AUC-CCCGCA----GG-C-----G-----------GCC-------------------C-------CGCCC--------G-------GGCC--GC-C-U-----G-------UGC--GCCU-G-UC----CCUGAUCGGCGCCCCGG-UUCU-CGGGG-A-CCGGUCAGGUCUGGC-GGGCUG-GGGAG------GCCU--C---UU----CCC--UUCACC---GGG-A--A--GGACC---GAA-CC-CG---GUCGG--CAAAACC-CCCAAU-C-AAAUCCA-CAACCCGAAACAUCCUAAAGAUAU--UGAC---GGC-CGCCC-UGU-----GCGGACG-U--CGC-CAACCAAAGACAACUCUCAACAACGGAUAUCUUGGCUCCCGUAUCGAUGAAGAACGCAGCGAAAUGCGAUACGUAGUGUGAAUUGCAGAUAAUGUGAAUCAUCGAAUCUUUGAACGCAAAUUGCACUCGAGGCUCCGGCCAAGAGUAUGUCUGCCUCAGCGUCGGCUU-UACCC-UCA-CCCCCC-----------CA-A-U-C--G--------G-GGGC--GU-GGACCUGGCAGUCCCGGUC---GGCAA--CGACCGGGUCCGCUGAAGACCAGAGGCUCGAGCAAGGA-CCCA---C-A-UGGGA-AAACAGUCUGGUAGGUGA-CCC-----GC-GA------GGG---CGCAUGCCACUGUUCG-CCC-GGAGA-C-UUGCUGGA-AGCCG-GCAGGAAUCGCC-GGUCGCCC-------UUA-GCG----GGGC--GCC-CG-----UGCGA--C-ACACCCU-UUUCGACCUGAGUUCAGGCAAGA
NIES_2353     CAUCGAUCAAACACAA--A-CC--GCGAACCA-AC--GU-AUC-CCCGCA----GG-C-----G-----------GCC-------------------C-------CGCCC--------G-------GGCC--GC-C-U-----G-------UGC--GCCU-G-UC----CCUGAUCGGCGCCCCGG-UUCU-CGGGG-A-CCGGUCAGGUCUGGC-GGGCUG-GGGAG------GCCU--C---UU----CCC--UUCACC---GGG-A--A--GGACC---GAA-CC-CG---GUCGG--CAAAACC-CCCAAU-C-AAAUCCA-CAACCCGAAACAUCCUAAAGAUAU--UGAC---GGC-CGCCC-UGU-----GCGGACG-U--CGC-CAACCAAAGACAACUCUCAACAACGGAUAUCUUGGCUCCCGUAUCGAUGAAGAACGCAGCGAAAUGCGAUACGUAGUGUGAAUUGCAGAUAAUGUGAAUCAUCGAAUCUUUGAACGCAAAUUGCACUCGAGGCUCCGGCCAAGAGUAUGUCUGCCUCAGCGUCGGCUU-UACCC-UCA-CCCCCC-----------CA-A-U-C--G--------G-GGGC--GU-GGACCUGGCAGUCCCGGUC---GGCAA--CGACCGGGUCCGCUGAAGACCAGAGGCUCGAGCAAGGA-CCCA---C-A-UGGGA-AAACAGUCUGGUAGGUGA-CCC-----GC-GA------GGG---CGCAUGCCACUGUUCG-CCC-GGAGA-C-UUGCUGGA-AGCCG-GCAGGAAUCGCC-GGUCGCCC-------UUA-GCG----GGGC--GCC-CG-----UGCGA--C-ACACCCU-UUUCGACCUGAGUUCAGGCAAGA
NIES_2252     CAUCGAUCAAACACAA--A-CC--GCGAACCA-AC--GU-AUC-CCCGCA----GG-C-----G-----------GCC-------------------C-------CACCC--------G-------GGCC--GC-C-U-----G-------UGC--GCCU-G-UC----CCUGAACGGCGCCCCGG-UUCU-CGGGG-A-CCGGUCAGGUCUGGC-GGGCUG-GGGAG------GCUU--C---UU----CCC--UUCACC---GGG-A--A--GGGCC---GAA-CC-CG---GUCGG--CAAAACC-CCCAAU-C-AAAUCCA-CAACCCGAAACAUCCUAAAGAUCU--CGAC---GGC-CGCCC-UGU-----GCGGACG-U--CGC-CAACCAAAGACAACUCUCAACAACGGAUAUCUUGGCUCCCGUAUCGAUGAAGAACGCAGCGAAAUGCGAUACGUAGUGUGAAUUGCAGAUAAUGUGAAUCAUCGAAUCUUUGAACGCAAAUUGCACUCGAGGCUCCGGCCAAGAGUAUGUCUGCCUCAGCGUCGGCUU-UACCC-UCA-CCCCCC-----------CA-A-U-C--G--------G-GGGC--GU-GGACCUGGCAGUCCCGGUC---GGCAA--CGACCGGGUCCGCUGAAGACCAGAGGCUCGAGCAAGGA-CCCA---C-A-UGGGA-AAACAGUCUGGUAGGUGA-CCC-----GC-GA------GGG---CGCAUGCCACUGUUCG-CCC-GGAGA-C-UUGCUGGA-AGCCG-GCAGGAAUCGUC-GGUCGCCC-------UUA-GCG----GGGC--GCC-CG-----UGCGA--C-ACACCCU-UUUCGACCUGAGUUCAGGCAAGA
CCAP_812_3    CAUCGAUCAAACACAA--A-CC--GCGAACCA-AC--GU-AUC-CCCGCA----GG-C-----G-----------GCC-------------------C-------CGCCC--------G-------GGCC--GC-C-U-----G-------UGC--GCCU-G-UC----CCUGAUCGGCGCCCCGG-UUCU-CGGGG-A-CCGGUCAGGUCUGGC-GGGCUG-GGGAG------GCCU--C---UU----CCC--UUCACC---GGG-A--A--GGACC---GAA-CC-CG---GUCGG--CAAAACC-CCCAAU-C-AAAUCCA-CAACCCGAAACAUCCUAAAGAUAU--UGAC---GGC-CGCCC-UGU-----GCGGACG-U--CGC-CAACCAAAGACAACUCUCAACAACGGAUAUCUUGGCUCCCGUAUCGAUGAAGAACGCAGCGAAAUGCGAUACGUAGUGUGAAUUGCAGAUAAUGUGAAUCAUCGAAUCUUUGAACGCAAAUUGCACUCGAGGCUCCGGCCAAGAGUAUGUCUGCCUCAGCGUCGGCUU-UACCC-UCA-CCCCCC-----------CA-A-U-C--G--------G-GGGC--GU-GGACCUGGCAGUCCCGGUC---GGCAA--CGACCGGGUCCGCUGAAGACCAGAGGCUCGAGCAAGGA-CCCA---C-A-UGGGA-AAACAGUCUGGUAGGUGA-CCC-----GC-GA------GGG---CGCAUGCCACUGUUCG-CCC-GGAGA-C-UUGCUGGA-AGCCG-GCAGGAAUCGCC-GGUCGCCC-------UUA-GCG----GGGC--GCC-CG-----UGCGA--C-ACACCCU-UUUCGACCUGAGUUCAGGCAAGA
CAUP_H5105    CAUCGAUCAAACACAA--A-CC--GCGAACCA-AC--GU-AUC-CCCGCA----GG-C-----G-----------GCC-------------------C-------UACCC--------G-------GGCC--UC-C-U-----G-------UGC--GCUU-G-UC----CCUGAUCGGCGCCCCGG-UUCU-CGGGG-A-CCGGUGAGGUCUGGC-GGGCUG-GGGAG------GCCU------UUU---UCC--CUCUCG---GGGGA-AA--GGGCC---GAACCC-CG---GUCGG--CAAAAACUCCCAUU-C-AA-UCCA-AAACCAGAAACCAUCUAAAGAUUU---GAC---GGC-CGCCC-AGU-----GCGGACG-U--CGC-CAACCAAAGACAACUCUCAACAACGGAUAUCUUGGCUCCCGUAUCGAUGAAGAACGCAGCGAAAUGCGAUACGUAGUGUGAAUUGCAGAUAAUGUGAAUCAUCGAAUCUUUGAACGCAAAUCGCACUCGAGGCUCCGGCCAAGAGUAUGUCUGCCUCAGCGUCGGCCU-UACCC-UCA-CCCCCC-----------CA-A-U-C--G--------G-GGGC--GU-GGACCUGGCAGUCCCGGUC---GGCAA--CGACCGGGUCCGCUGAAGACCAGAGGCUCGAGCAAGGA-CCCA---C-A-UGGGA-AAACAGUCUGGUAGGUGA-CCC-----GA-AA------GGG---CGCAUGCCGCUGUUCG-CCC-GGAAC-C-UUGUUGGA-AGCCG-GCAGGAAUCGUC-GGUCGCCC-------UUA-GCG----GGGA--GGC-CG-----UGCGA----ACACCCU-UUUCGACCUGAGUUCAGGCAAGA
Wien_C20      CAUCGAUCAAACACAA--A-CC--GCGAACCA-AC--GU-AUC-CCCGCA----GG-C-----G-----------GCC-------------------C-------UACCC--------G-------GGCU--GC-C-U-----G-------UGC--GCUU-G-UU----CCUGAUCGGCGCCCCGG-UUCU-CGGGG-C-CCGGUGAGGUCUGGC-GGGCUG-GGGAG------GCCU--C---UUU---CCC--UCUAGG---GGG-A-AA--GGGCC---GAA-CC-CG---GUCGG--CAAAA-C-CCCAUU-C-AA-UCCA-AAACCCGAAACGUUCUAAAGACUU--UGAC---GGC-CGCCC-AGU-----GCGGACG-U--CGC-CAACCAAAGACAACUCUCAACAACGGAUAUCUUGGCUCCCGUAUCGAUGAAGAACGCAGCGAAAUGCGAUACGUAGUGUGAAUUGCAGAUAAUGUGAAUCAUCGAAUCUUUGAACGCAAAUUGCACUCGAGGCUCCGGCCAAGAGUAUGUCUGCCUCAGCGUCGGCUU-UACCC-UCA-CCCC-C-----------CA-A-C-C--G--------GGAGGC--GU-GGACCUGGCAGUCCCGGUC---GGCAA--CGACCGGGUCCGCUGAAGACCAGAGGCUCGAGCAAGGA-CCCG---C-A-UGGGA-AAACAGUCUGGUAGGUGA-CCC-----GA-AA------GGG---CGCAUGCCGCUGUUCG-CCC-GGAGC-C-UUGCUGGA-AGCCG-GCAGGAAUCGUC-GGUCGCCC-------UUA-GCG----GGGC--GGC-CG-----UGCGA----ACACCCU-UUUCGACCUGAGUUCAGGCAAGA
SAG_216_7     CAUCGAUCAAACACAA--A-CC--GCGAACCA-AC--GU-AUC-CCCGCA----GG-C-----G-----------GCC-------------------C-------UACCC--------G-------GGCU--GC-C-U-----G-------UGC--GCUU-G-UC----CCUGAUCGGCGCCCCGG-UUCU-CGGGG-C-CCGGUGAGGUCUGGC-GGGCUG-GGGAG------GCCU--C---UUU---CCC--UCUAGG---GGG-A-AA--GGGCC---GAA-CC-CG---GUCGG--CAAAA-C-CCCAUU-C-AA-UCCA-AAACCCGAAACGUUCUAAAGACUU--UGAC---GGC-CGCCC-AGU-----GCGGACG-U--CGC-CAACCAAAGACAACUCUCAACAACGGAUAUCUUGGCUCCCGUAUCGAUGAAGAACGCAGCGAAAUGCGAUACGUAGUGUGAAUUGCAGAUAAUGUGAAUCAUCGAAUCUUUGAACGCAAAUUGCACUCGAGGCUCCGGCCAAGAGUAUGUCUGCCUCAGCGUCGGCUU-UACCC-UCA-CCCC-C-----------CA-A-C-C--G--------GGAGGC--GU-GGACCUGGCAGUCCCGGUC---GGCAA--CGACCGGGUCCGCUGAAGACCAGAGGCUCGAGCAAGGA-CCCG---C-A-UGGGA-AAACAGUCUGGUAGGUGA-CCC-----GA-AA------GGG---CGCAUGCCGCUGUUCG-CCC-GGAGC-C-UUGCUGGA-AGCCG-GCAGGAAUCGUC-GGUCGCCC-------UUA-GCG----GGGC--GGC-CG-----UGCGA----ACACCCU-UUUCGACCUGAGUUCAGGCAAGA
SAG_69_80     CAUCGAUCUAACACAA--A-CC--GCGAACCA-AC--GU-AUC-CCCGCA----GG-C-----G-----------GCC-------------------C-------UACCC--------G-------GGCU--GC-C-U-----G-------UGC--GCUU-G-UC----CCUGAUCGGCGCCCCGG-UUCU-CGGGG-C-CCGGUGAGGUCUGGC-GGGCUG-GGGAG------GCCU--C---UUU---CCC--UCUAGG---GGG-A-AA--GGGCC---GAA-CC-CG---GUCGG--CAAAA-C-CCCAUU-C-UA-UCCA-AAACCCGAAACGUUCUAAAGACUU--UGAC---GGC-CGCCC-AGU-----GCGGACG-U--CGC-CAACCAAAGACAACUCUCAACAACGGAUAUCUUGGCUCCCGUAUCGAUGAAGAACGCAGCGAAAUGCGAUACGUAGUGUGAAUUGCAGAUAAUGUGAAUCAUCGAAUCUUUGAACGCAAAUUGCACUCGAGGCUCCGGCCAAGAGUAUGUCUGCCUCAGCGUCGGCUU-UACCC-UCA-CCCC-C-----------CA-A-A-C--G--------GGAGGC--GU-GGACCUGGCAGUCCCGGUC---GGCAA--CGACCGGGUCCGCUGAAGACCAGAGGCUCGAGCAAGGA-CCCG---C-A-UGGGA-AAACAGUCUGGUAGGUGA-CCC-----GA-AA------GGG---CGCAUGCCGCUGUUCG-CCC-GGAGC-C-UUGCUGGA-AGCCG-GCAGGAAUCGUC-GGUCGCCC-------UUA-GCG----GGGC--GGC-CG-----UGCGA----ACACCCU-UUUCGACCUGAGUUCAGGCAAGA
SAG_216_13    CAUCGAUCAAACACAA--A-CC--GCGAACCA-AC--GU-AUC-CCCGCA----GG-C-----G-----------GCC-------------------C-------UACCC--------G-------GGCU--GC-C-U-----G-------UGC--GCUU-G-UC----CCUGAUCGGCGCCCCGG-UUCU-CGGGG-C-CCGGUGAGGUCUGGC-GGGCUG-GGGAG------GCCU--C---UUU---CCC--UCUAGG---GGG-A-AA--GGGCC---GAA-CC-CG---GUCGG--CAAAA-C-CCCAUU-C-AA-UCCA-AAACCCGAAACGUUCUAAAGACUU--UGAC---GGC-CGCCC-AGU-----GCGGACG-U--CGC-CAACCAAAGACAACUCUCAACAACGGAUAUCUUGGCUCCCGUAUCGAUGAAGAACGCAGCGAAAUGCGAUACGUAGUGUGAAUUGCAGAUAAUGUGAAUCAUCGAAUCUUUGAACGCAAAUUGCACUCGAGGCUCCGGCCAAGAGUAUGUCUGCCUCAGCGUCGGCUU-UACCC-UCA-CCCC-C-----------CA-A-C-C--G--------GGAGGC--GU-GGACCUGGCAGUCCCGGUC---GGCAA--CGACCGGGUCCGCUGAAGACCAGAGGCUCGAGCAAGGA-CCCG---C-A-UGGGA-AAACAGUCUGGUAGGUGA-CCC-----GA-AA------GGG---CGCAUGCCGCUGUUCG-CCC-GGAGC-C-UUGCUGGA-AGCCG-GCAGGAAUCGUC-GGUCGCCC-------UUA-GCG----GGGC--GGC-CG-----UGCGA----ACACCCU-UUUCGACCUGAGUUCAGGCAAGA
SAG_216_3b    CAUCGAUCGAACACAA--A-CC--GCGAACCC-AC--GU-AUC-CCCGCG----GG-C-----G-----------GCU------CGUCUUUCU-----------UUCCGA--------AUAAAGAGAGCC--GG-C-C-----G-------UGC--GCUU-G-UC----CCUGUCCGG--UUCCGC-UUCG--GCGG-A-ACGGGCGGGUCUGGC-GGGCUG-GGGAG------GCCG--C---UCU---CCC--UUAACC---GGG-G-AA--GGGCC---GAA-CC-CG---GCUGG--CAAAAAC-CCCAUU-C-GA-UCCG-AAACCAGAAACGACCUGAAGAUCC--GGAC---GGC-UGUUC--G------ACAGCCG-U--CUC-CAACCGAAGACAACUCUCAACAACGGAUAUCUUGGCUCCCGUAUCGAUGAAGAACGCAGCGAAAUGCGAUACGUAGUGUGAAUUGCAGAUAAUGUGAAUCAUCGAAUCUUUGAACGCAAAUUGCACUCGAGGCUCCGGCCGAGAGUAUGUCUGCCUCAGCGUCGGCUU-CACCC-UCA-CCCCUCU----------CC-A-U-C--G--------AGAGGC--GU-GGACCUGGCCGUCCCGGUU---AAUG---CAACCGGGUCUGCCGAAGAACAGAGGCUCGAACGAGGA-CCCA---U-U-CGGGA-CGACAGUCUGGUAGGUGA-CCC-----GU-CA------GGG-AUCGCAUGCCGCUGUCGG-CCC-GGGAC-C-UCGUUGUA-AGCCG-GCAGGAAUCGGC-GUUCGCU---UCUUUGUA-AAAAGAGUAGC--GGC-CG-----CGCGA--G-ACACCCC-UUUCGACCUGAGUUCAGGCAAGA
CAUP_H5107    CAUCGAUCGAACACAA--A-CC--GCGAACCC-AC--GU-AUC-CCCGCG----GG-C-----G-----------GCU------CGUCUUUCU-----------UUCCGA--------AUAAAGAGAGCC--GG-C-C-----G-------UGC--GCUU-G-UC----CCUGUCCGG--UUCCGC-UUCG--GCGG-A-ACGGGCGGGUCUGGC-GGGCUG-GGGAG------GCCG--C---UCU---CCC--UUAACC---GGG-G-AA--GGGCC---GAA-CC-CG---GCUGG--CAAAAAC-CCCAUU-C-GA-UCCG-AAACCAGAAACGACCUGAAGAUCC--GGAC---GGC-UGUUC--G------ACAGCCG-U--CUC-CAACCGAAGACAACUCUCAACAACGGAUAUCUUGGCUCCCGUAUCGAUGAAGAACGCAGCGAAAUGCGAUACGUAGUGUGAAUUGCAGAUAAUGUGAAUCAUCGAAUCUUUGAACGCAAAUUGCACUCGAGGCUCCGGCCGAGAGUAUGUCUGCCUCAGCGUCGGCUU-CACCC-UCA-CCCCUCU----------CC-A-U-C--G--------AGAGGC--GU-GGACCUGGCCGUCCCGGUU---AAUG---CAACCGGGUCUGCCGAAGAACAGAGGCUCGAACGAGGA-CCCA---U-U-CGGGA-CGACAGUCUGGUAGGUGA-CCC-----GU-CA------GGG-AUCGCAUGCCGCUGUCGG-CCC-GGGAC-C-UCGUUGUA-AGCCG-GCAGGAAUCGGC-GUUCGCU---UCUUUGUA-AAAAGAGUAGC--GGC-CG-----CGCGA--G-ACACCCC-UUUCGACCUGAGUUCAGGCAAGA
SAG_216_2     CAUCGAUCAAACACAC--A-CC--GCGAACCC-AC--GU-AUC-CCCGCG----GG-C-----G-----------GCU-----ACUU--------UUC------CUUCGU--------GAGAAGUCAGCC--GG-C-U-----G-------UGC--GCUU-G-UC----CCUG-CCG--------C-AACA---------CCGG-CAGGUCUGGC-GGGCCG-GGGAG------GCCG--C---UCU---CCU--CUAACC---GGG-A-GA--GGACC---UAA-UCC-G---GUCGG--CAAAA-C-CCCAAU-C-GA-UCCC-AA-CCAGAAACCGCCUGAAGACGU--CGAC---GGC-UGU-CU-G------ACAGCCG-U--CUC-CAACCAAAGACAACUCUCAACAACGGAUAUCUUGGCUCCCGUAUCGAUGAAGAACGCAGCGAAAUGCGAUACGUAGUGUGAAUUGCAGAUAAUGUGAAUCAUCGAAUCUUUGAACGCAAAUUGCACUCGAGGCUCCGGCCGAGAGUAUGUCUGCCUCAGCGUCGGCUU-UACCC-UCA-CCCCUCU-----------U-U-C-A-----------AGAGGC--GU-GGACCUGGCCGUCCCGGUU---GACU---UAACCGGGUCUGCCGAAGAACAGAGGCUCGAACGAGGA-CCCA---A-U-CGGGA-CGACAGUCUGGUAGGUGA-CCC-----GC-CA------GGG-AUCGCAUGCCGCCGUCGG-CCC-GGGAC-C-UCGUUGUA-AGCCG-GCAGGAAUCGUC-GGCCGCUC--------UC-C------GAGA--AGC-CG-----UGCGA--C-ACACCCC-UUUCGACCUGAGUUCAGGCAAGA
SAG_216_3c    CAUCGAUCAAACACAC--A-CC--GUGAACCG-AC--GU-AUC-CCCGCG----GG-C-----G-----------GCU-----CCUU--------UUC------CUUCGG--------GAGAAGUCAGCC--GG-C-U-----G-------UGC--GCUU-G-UC----CCUG-CCG--------C-AACA---------CCGG-CAGGUCUGGC-GGGCUG-GGGAG------GCCG--C---UCU---CCU--CUAACC---GGG-A-GA--GGGCC---GAA-CCC-G---GUCGG--CAAAA-C-CCCAAU-C-GA-UCCC-AA-CCAGAAACCGCCUGAAGACGU--CGAC---GGC-UGU-CU-G------ACAGCCG-U--CUC-CAACCAAAGACAACUCUCAACAACGGAUAUCUUGGCUCCCGUAUCGAUGAAGAACGCAGCGAAAUGCGAUACGUAGUGUGAAUUGCAGAUAAUGUGAAUCAUCGAAUCUUUGAACGCAAAUUGCACUCGAGGCUCCGGCCGAGAGUAUGUCUGCCUCAGCGUCGGCUU-UACCC-UCA-CCCCUCU-----------U-U-C-A-----------AGAGGC--GU-GGACCUGGCCGUCCCGGUU---AAUU---UAACCGGGUCUGCCGAAAAACAGAGGCUCGAACGAGGA-CCCA---A-U-CGGGA-CGACAGUCUGGUAGGUGA-CCC-----GC-CA------GGG-AUCGCAUGCCGCCGUCGG-CCC-GGGAC-C-UCGUUGUA-AGCCG-GCAGGAAUCGUC-GGCCGCUC--------UC-C------GAGA--AGC-CG-----UGCGA--C-ACACCCC-UUUCGACCUGAGUUCAGGCAAGA
SAG_216_8     CAUCGAUCAAACACAC--A-CC--GCGAACCC-AC--GU-AUC-CCCGCG----GG-C-----G-----------GCU-----CCUU--------UUC------CUUCGG--------GAGAAGUCAGCC--GG-C-U-----G-------UGC--GCUU-G-UC----CCUG-CUG--------C-AACA---------CCGG-CAGGUCUGGC-GGGCUG-GGGAG------GCCG--C---UCU---CCU--UUAACC---GGG-A-GA--GGACC---UAA-CCC-G---GUCGG--CAAAA-C-CCCAAU-C-GA-UCCC-AA-CCAGAAACCGCCUGAAGACGU--CGAC---GGC-UGU-CU-G------ACAGCCG-U--CUC-CAACCAAAGACAACUCUCAACAACGGAUAUCUUGGCUCCCGUAUCGAUGAAGAACGCAGCGAAAUGCGAUACGUAGUGUGAAUUGCAGAUAAUGUGAAUCAUCGAAUCUUUGAACGCAAAUUGCACUCGAGGCUCCGGCCGAGAGUAUGUCUGCCUCAGCGUCGGCUU-UACCC-UCA-CC-CUCU-----------C-U-C-A-----------AGAGGC--GU-GGACCUGGCCGUCCCGGUU---AAUU---UAACCGGGUCUGCCGAAGAACAGAGGCUCGAACGAGGA-CCCA---A-U-CGGGA-CGACAGUCUGGUAGGUGA-CCC-----GC-CA------GGG-AUCGCAUGCCGCCGUCGG-CCC-GGGAC-C-UCGUUGUA-AGCCG-GCAGGAAUCGUC-GGCCGCUC--------UC-C------GAGA--AGC-CG-----UGCGA--C-ACACCCC-UUUCGACCUGAGUUCAGGCAAGA
SAG_216_9a    CAUCGAUCAAACACAC--A-CC--GCGAACCC-AC--GU-AUC-CCCGCG----GG-C-----G-----------GCU-----CCUU--------UUC------CUUCGG--------GAGAAGUCAGCC--GG-C-U-----G-------UGC--GCUU-G-UC----CCUG-CUG--------C-AACA---------CCGG-CAGGUCUGGC-GGGCUG-GGGAG------GCCG--C---UCU---CCU--UUAACC---GGG-A-GA--GGACC---UAA-CCC-G---GUCGG--CAAAA-C-CCCAAU-C-GA-UCCC-AA-CCAGAAACCGCCUGAAGACGU--CGAC---GGC-UGU-CU-G------ACAGCCG-U--CUC-CAACCAAAGACAACUCUCAACAACGGAUAUCUUGGCUCCCGUAUCGAUGAAGAACGCAGCGAAAUGCGAUACGUAGUGUGAAUUGCAGAUAAUGUGAAUCAUCGAAUCUUUGAACGCAAAUUGCACUCGAGGCUCCGGCCGAGAGUAUGUCUGCCUCAGCGUCGGCUU-UACCC-UCA-CC-CUCU-----------C-U-C-A-----------AGAGGC--GU-GGACCUGGCCGUCCCGGUU---AAUU---UAACCGGGUCUGCCGAAGAACAGAGGCUCGAACGAGGA-CCCA---A-U-CGGGA-CGACAGUCUGGUAGGUGA-CCC-----GC-CA------GGG-AUCGCAUGCCGCCGUCGG-CCC-GGGAC-C-UCGUUGUA-AGCCG-GCAGGAAUCGUC-GGCCGCUC--------UC-C------GAGA--AGC-CG-----UGCGA--C-ACACCCC-UUUCGACCUGAGUUCAGGCAAGA
SAG_216_5     CAUCGAUCAAACACAA--A-CC--GCGAACCC-AC--GU-AUC-CCCGCG----GC-C-----U-----------UCU----GUCUU-------UC-U------CUUCGG--------GGAAAGAGAGCC--GG-C-C-----G-------UGC--GCUU-G-UC----CCUGUCCGG--UUCCGC-UUCG--GCGG-A-AAGGGCAGGUCUAGC-GGGCUG-GGGAG------GCCG--C---UCU---CCC--UUAACC---GGG-G-GA--GGGCC---GAA-CCCCG---GCUGG--CAAAAAC-CCCAUU-C-GA-UCCA-AAACCAGAAAAUAACUGAAGAUCC--GGAC---AGC-UGUUCAAGA-----ACAGCCG-U--CUC-CAACCAAAGACAACUCUCAACAACGGAUAUCUUGGCUCCCGUAUCGAUGAAGAACGCAGCGAAAUGCGAUACGUAGUGUGAAUUGCAGAUAAUGUGAAUCAUCGAAUCUUUGAACGCAAAUUGCACUCGAGGCUCCGGCCGAGAGUAUGUCUGCCUCAGCGUCGGCUU-CACCC-UCA-CCCCUCU----------CC-A-C-C--G--------AGAGGC--GU-GGACCUGGCCGUCCCGGUU---AAUG---CAACCGGGUCUGCCGAAGAACAGAGGCUCGAACGAGGA-CCCA---A-U-CGGGA-CAACAGUCUGGUAGGUGA-CCC-----GU-CA------GGG-AUCGCAUGCCGCUGUCGG-CCC-GGGAC-C-UCGUUGUA-AGCCG-GCAGGAAUCGGC-GGUCGCUU---UUUUUUA-GAAAAAGGAGC--GGC-CG-----CACGA--C-ACACCCU-UUUCGACCUGAGUUCAGGCAAGA
SAG_216_11a   CAUCGAUCAAACACAA--A-CC--GCGAACCC-AC--GU-AUC-CCCGCG----GC-C-----U-----------UCU----GUCUU-------UC-U------CUUCGG--------GGAAAGAGAGCC--GG-C-C-----G-------UGC--GCUU-G-UC----CCUGUCCGG--UUCCGC-UUCG--GCGG-A-AAGGGCAGGUCUAGC-GGGCUG-GGGAG------GCCG--C---UCU---CCC--UUAACC---GGG-G-GA--GGGCC---GAA-CCCCG---GCUGG--CAAAAAC-CCCAUU-C-GA-UCCA-AAACCAGAAAAUAACUGAAGAUCC--GGAC---AGC-UGUUCAAGA-----ACAGCCG-U--CUC-CAACCAAAGACAACUCUCAACAACGGAUAUCUUGGCUCCCGUAUCGAUGAAGAACGCAGCGAAAUGCGAUACGUAGUGUGAAUUGCAGAUAAUGUGAAUCAUCGAAUCUUUGAACGCAAAUUGCACUCGAGGCUCCGGCCGAGAGUAUGUCUGCCUCAGCGUCGGCUU-CACCC-UCA-CCCCUCU----------CC-A-C-C--G--------AGAGGC--GU-GGACCUGGCCGUCCCGGUU---AAUG---CAACCGGGUCUGCCGAAGAACAGAGGCUCGAACGAGGA-CCCA---A-U-CGGGA-CAACAGUCUGGUAGGUGA-CCC-----GU-CA------GGG-AUCGCAUGCCGCUGUCGG-CCC-GGGAC-C-UCGUUGUA-AGCCG-GCAGGAAUCGGC-GGUCGCUU---UUUUUUA-GGAAAAGGAGC--GGC-CG-----CACGA--C-ACACCCU-UUUCGACCUGAGUUCAGGCAAGA
SAG_216_11b   CAUCGAUCAAACACAA--A-CC--GCGAACCC-AC--GU-AUC-CCCGCG----GC-C-----U-----------UCU----GUCUU-------UC-U------CUUCGG--------GGAAAGAGAGCC--GG-C-C-----G-------UGC--GCUU-G-UC----CCUGUCCGG--UUCCGC-UUCG--GCGG-A-AAGGGCAGGUCUAGC-GGGCUG-GGGAG------GCCG--C---UCU---CCC--UUAACC---GGG-G-GA--GGGCC---GAA-CCCCG---GCUGG--CAAAAAC-CCCAUU-C-GA-UCCA-AAACCAGAAAAUAACUGAAGAUCC--GGAC---AGC-UGUUCAAGA-----ACAGCCG-U--CUC-CAACCAAAGACAACUCUCAACAACGGAUAUCUUGGCUCCCGUAUCGAUGAAGAACGCAGCGAAAUGCGAUACGUAGUGUGAAUUGCAGAUAAUGUGAAUCAUCGAAUCUUUGAACGCAAAUUGCACUCGAGGCUCCGGCCGAGAGUAUGUCUGCCUCAGCGUCGGCUU-CACCC-UCA-CCCCUCU----------CC-A-C-C--G--------AGAGGC--GU-GGACCUGGCCGUCCCGGUU---AAUG---CAACCGGGUCUGCCGAAGAACAGAGGCUCGAACGAGGA-CCCA---A-U-CGGGA-CAACAGUCUGGUAGGUGA-CCC-----GU-CA------GGG-AUCGCAUGCCGCUGUCGG-CCC-GGGAC-C-UCGUUGUA-AGCCG-GCAGGAAUCGGC-GGUCGCUU---UUUUUUA-GGAAAAGGAGC--GGC-CG-----CACGA--C-ACACCCU-UUUCGACCUGAGUUCAGGCAAGA
SAG_216_6     CAUCGAUCAAACACAA--A-CC--GCGAACCC-AC--GU-AUC-CCCGCG----GC-C-----U-----------UCU----GUCUU-------UC-U------CUUCGG--------GGAAAGAGAGCC--GG-C-C-----G-------UGC--GCUU-G-UC----CCUGUCCGG--UUCCGC-UUCG--GCGG-A-AAGGGCAGGUCUAGC-GGGCUG-GGGAG------GCCG--C---UCU---CCC--UUAACC---GGG-G-GA--GGGCC---GAA-CCCCG---GCUGG--CAAAAACCCCCAUU-C-GA-UCCA-AAACCAGUAAACACCUGAAGAUCC--GGAC---AGC-UGUUCAAGA-----ACAGCCG-U--CUC-CAACCAAAGACAACUCUCAACAACGGAUAUCUUGGCUCCCGUAUCGAUGAAGAACGCAGCGAAAUGCGAUACGUAGUGUGAAUUGCAGAUAAUGUGAAUCAUCGAAUCUUUGAACGCAAAUUGCACUCGAGGCUCCGGCCGAGAGUAUGUCUGCCUCAGCGUCGGCUU-CACCC-UCA-CCCCUCU----------CC-A-C-C--G--------AGAGGC--GU-GGACCUGGCCGUCCCGGUU---AAUG---CAACCGGGUCUGCCGAAGAACAGAGGCUCGAACGAGGA-CCCA---A-U-CGGGA-CAACAGUCUGGUAGGUGA-CCC-----GU-CA------GGG-AUCGCAUGCCGCUGUCGG-CCC-GGGAC-C-UCGUUGUA-AGCCG-GCAGGAAUCGGC-GGUCGCUU---UUUUUUA-GGAAAAGGAGC--GGC-CG-----CACGA--C-ACACCCU-UUUCGACCUGAGUUCAGGCAAGA
SAG_216_10    CAUCGAUCAAACACAA--A-CC--GCGAACCC-AC--GU-AUC-CGCGCG----GC-C-----U-----------UCU----GUCUU-------UC-U------CUUCGG--------GGAAAGAGAGCC--GG-C-C-----G-------UGC--GCUU-G-UC----CCUGUCCGG--UUCCGC-UUCG--GCGG-A-AAGGGCAGGUCUAGC-GGGCUG-GGGAG------GCCG--C---UCU---CCC--UUAACC---GGG-G-GA--GGGCC---GAA-CCCCG---GCUGG--CAAAAAC-CCCAUU-C-GA-UCCA-AAACCAGAAAAUAACUGAAGAUCC--GGAC---AGC-UGUUCAAGA-----ACAGCCG-U--CUC-CAACCAAAGACAACUCUCAACAACGGAUAUCUUGGCUCCCGUAUCGAUGAAGAACGCAGCGAAAUGCGAUACGUAGUGUGAAUUGCAGAUAAUGUGAAUCAUCGAAUCUUUGAACGCAGAUUGCACUCGAGGCUCCGGCCGAGAGUAUGUCUGCCUCAGCGUCGGCUU-CACCC-UCA-CCCCUCU----------CC-A-C-C--G--------AGAGGC--GU-GGACCUGGCCGUCCCGGUU---AAUG---CAACCGGGUCUGCCGAAGAACAGAGGCUCGAACGAGGA-CCCA---A-U-CGGGA-CAACAGUCUGGUAGGUGA-CCC-----GU-CA------GGG-AUCGCAUGCCGCUGUCGG-CCC-GGGAC-C-UCGUUGUA-AGCCG-GCAGGAAUCGGC-GGUCGCUU---UUUUUUA-GAAAAAGGAGC--GGC-CG-----CACGA--C-ACACCCU-UUUCGACCUGAGUUCAGGCAAGA
SAG_216_12    CAUCGAUCAAACACAA--A-CC--GCGAACCC-AC--GU-AUC-CCCGCG----GC-C-----U-----------UCU----GUCUU-------UC-U------CUUCGG--------GGAAAGAGAGCC--GG-C-C-----G-------UGC--GCUU-G-UC----CCUGUCCGG--UUCCGC-UUCG--GCGG-A-AAGGGCAGGUCUAGC-GGGCUG-GGGAG------GCCG--C---UCU---CCC--UUAACC---GGG-G-GA--GGGCC---GAA-CCCCG---GCUGG--CAAAAAC-CCCAUU-C-GA-UCCA-AAACCAGAAAAUAACUGAAGAUCC--GGAC---AGC-UGUUCAAGA-----ACAGCCG-U--CUC-CAACCAAAGACAACUCUCAACAACGGAUAUCUUGGCUCCCGUAUCGAUGAAGAACGCAGCGAAAUGCGAUACGUAGUGUGAAUUGCAGAUAAUGUGAAUCAUCGAAUCUUUGAACGCAAAUUGCACUCGAGGCUCCGGCCGAGAGUAUGUCUGCCUCAGCGUCGGCUU-CACCC-UCA-CCCCUCU----------CC-A-C-C--G--------AGAGGC--GU-GGACCUGGCCGUCCCGGUU---AAUG---CAACCGGGUCUGCCGAAGAACAGAGGCUCGAACGAGGA-CCCA---A-U-CGGGA-CAACAGUCUGGUAGGUGA-CCC-----GU-CA------GGG-AUCGCAUGCCGCUGUCGG-CCC-GGGAC-C-UCGUUGUA-AGCCG-GCAGGAAUCGGC-GGUCGCUU---UUUUUUA-GAAAAAGGAGC--GGC-CG-----CACGA--C-ACACCCU-UUUCGACCUGAGUUCAGGCAAGA
CCAP_216_15   CAUCGAUCAAACACAA--A-CC--GCGAACCC-AC--GU-AUC-CCCGCG----GC-C-----U-----------UCU----GUCUU-------UC-U------CUUCGG--------GGAAAGAGAGCC--GG-C-C-----G-------UGC--GCUU-G-UC----CCUGUCCGG--UUCCGC-UUCG--GCGG-A-AAGGGCAGGUCUAGC-GGGCUG-GGGAG------GCCG--C---UCU---CCC--UUAACC---GGG-G-GA--GGGCC---GAA-CCCCG---GCUGG--CAAAAAC-CCCAUU-C-GA-UCCA-AAACCAGAAAAUAACUGAAGAUCC--GGAC---AGC-UGUUCAAGA-----ACAGCCG-U--CUC-CAACCAAAGACAACUCUCAACAACGGAUAUCUUGGCUCCCGUAUCGAUGAAGAACGCAGCGAAAUGCGAUACGUAGUGUGAAUUGCAGAUAAUGUGAAUCAUCGAAUCUUUGAACGCAAAUUGCACUCGAGGCUCCGGCCGAGAGUAUGUCUGCCUCAGCGUCGGCUU-CACCC-UCA-CCCCUCU----------CC-A-C-C--G--------AGAGGC--GU-GGACCUGGCCGUCCCGGUU---AAUG---CAACCGGGUCUGCCGAAGAACAGAGGCUCGAACGAGGA-CCCA---A-U-CGGGA-CAACAGUCUGGUAGGUGA-CCC-----GU-CA------GGG-AUCGCAUGCCGCUGUCGG-CCC-GGGAC-C-UCGUUGUA-AGCCG-GCAGGAAUCGGC-GGUCGCUU---UUUUUUA-GAAAAAGGAGC--GGC-CG-----CACGA--C-ACACCCU-UUUCGACCUGAGUUCAGGCAAGA
CCAP_216_24   CAUCGAUCGAACACAA--A-CC--GCGAACCC-AC--GU-AUC-CCCGCA----GA-A-----G-----------GCU---------------UUUUC-------UACAA--------GAGGA---AGCC--GG-C-U-----G-------UGC--GCUU-G-UC----CCCGUCCGG-----CGC-UCCG--GCG--A-CCGGUCGGGUCUGGC-GGGCCG-GGGAG------GCCG--C---AUU---UCC--CUAACC---GGG-A-GGCAG--CCUC-GAA-ACCCG---GCUGG--CGAAA-C-CCCAUU-C-AA-UCCA-CAACCGGAAUACACCUGAAGAUCU--CGAC---GGC-CGUAUU-UU-----GCGGUCG-U--CUC-CAACCGAAGACAACUCUCAACAACGGAUAUCUUGGCUCCCGUAUCGAUGAAGAACGCAGCGAAAUGCGAUACGUAGUGUGAAUUGCAGAUAAUGUGAAUCAUCGAAUCUUUGAACGCAAAUUGCACUCGAGGCUCCGGCCGAGAGUAUGUCUGCCUCAGCGUCGGCUU-CACCC-UCA-CCCCUCC----------UUUA-CAC--G--------GGAGGC--GU-GGACCUGGCCGUCCCGGUU---GAUC---UGACCGGGUCUGCCGAAGAACAGAGGCUCGAACGAGGA-CCCG---A-U-CGGGA-CAACAGUCUGGUAGGUGA-CCC-----GU-CA------GGG-AUCGCAUGCCGCUGUCGG-CCC-GGGAC-C-UCGUUGUA-AGCCG-GCAGGAAUCGCC-GGUCUU----UCUC-UCA-ACA----GGGAAAGGC-CG-----CGCGA--C-ACACCCU-UUUCGACCUGAGUUCAGGCAAGA
CCAP_812_2A   CAUCGAUCGAACACAA--A-CC--GCGAACCC-AC--GU-AUC-CCCGCA----GA-A-----G-----------GCU---------------UUUUC-------UACAA--------GAGGA---AGCC--GG-C-U-----G-------UGC--GCUU-G-UC----CCCGUCCGG-----CGC-UCCG--GCG--A-CCGGUCGGGUCUGGC-GGGCCG-GGGAG------GCCG--C---AUU---UCC--CUAACC---GGG-A-GGCAG--CCUC-GAA-ACCCG---GCUGG--CGAAA-C-CCCAUU-C-AA-UCCA-CAACCGGAAUACACCUGAAGAUCU--CGAC---GGC-CGUAUU-UU-----GCGGUCG-U--CUC-CAACCGAAGACAACUCUCAACAACGGAUAUCUUGGCUCCCGUAUCGAUGAAGAACGCAGCGAAAUGCGAUACGUAGUGUGAAUUGCAGAUAAUGUGAAUCAUCGAAUCUUUGAACGCAAAUUGCACUCGAGGCUCCGGCCGAGAGUAUGUCUGCCUCAGCGUCGGCUU-CACCC-UCA-CCCCUCC----------UUUA-CAC--G--------GGAGGC--GU-GGACCUGGCCGUCCCGGUU---GAUC---UGACCGGGUCUGCCGAAGAACAGAGGCUCGAACGAGGA-CCCG---A-U-CGGGA-CAACAGUCUGGUAGGUGA-CCC-----GU-CA------GGG-AUCGCAUGCCGCUGUCGG-CCC-GGGAC-C-UCGUUGUA-AGCCG-GCAGGAAUCGCC-GGUCUU----UCUC-UCA-ACA----GGGAAAGGC-CG-----CGCGA--C-ACACCCU-UUUCGACCUGAGUUCAGGCAAGA
CCAP_812_2B   CAUCGAUCGAACACAA--A-CC--GCGAACCC-AC--GU-AUC-CCCGCA----GA-A-----G-----------GCU---------------UUUUC-------UACAA--------GAGGA---AGCC--GG-C-U-----G-------UGC--GCUU-G-UC----CCCGUCCGG-----CGC-UCCG--GCG--A-CCGGUCGGGUCUGGC-GGGCCG-GGGAG------GCCG--C---AUU---UCC--CUAACC---GGG-A-GGCAG--CCUC-GAA-ACCCG---GCUGG--CGAAA-C-CCCAUU-C-AA-UCCA-CAACCGGAAUACACCUGAAGAUCU--CGAC---GGC-CGUAUU-UU-----GCGGUCG-U--CUC-CAACCGAAGACAACUCUCAACAACGGAUAUCUUGGCUCCCGUAUCGAUGAAGAACGCAGCGAAAUGCGAUACGUAGUGUGAAUUGCAGAUAAUGUGAAUCAUCGAAUCUUUGAACGCAAAUUGCACUCGAGGCUCCGGCCGAGAGUAUGUCUGCCUCAGCGUCGGCUU-CACCC-UCA-CCCCUCC----------UUUA-CAC--G--------GGAGGC--GU-GGACCUGGCCGUCCCGGUU---GAUC---UGACCGGGUCUGCCGAAGAACAGAGGCUCGAACGAGGA-CCCG---A-U-CGGGA-CAACAGUCUGGUAGGUGA-CCC-----GU-CA------GGG-AUCGCAUGCCGCUGUCGG-CCC-GGGAC-C-UCGUUGUA-AGCCG-GCAGGAAUCGCC-GGUCUU----UCUC-UCA-ACA----GGGAAAGGC-CG-----CGCGA--C-ACACCCU-UUUCGACCUGAGUUCAGGCAAGA
ASIB_V16      C-UCGAUCGAAACCAC--A-CC--GGUAACCCCAC--GU-AUC-CCCGCG----GG-----------------------------------------------UUUAAUU-----------------AC-----UC-------G-------UGC--GCCU-G-UU----CCUG----GCUUCCCGG-UUGA--UCGGGA----UUCAGGUCUGGC-GGGCUG-GGGAG------GCC---C--UUCUCUUGCCGAUUAACAAUUGGGGA-GAGGGGGCCGCU-AA-UC-CA---GUCGG--CCAAA-C-CCCACUACCAAAUCCACAAACCCGAAACCGCCUGAAGAUCU--U----------UGACG-AAUCGUCG----UCA----AAA-AAACCAAAGACAACUCUCAACAACGGAUAUCUUGGCUCCCGUAUCGAUGAAGAACGCAGCGAAAUGCGAUACGUAGUGUGAAUUGCAGAGAAUGUGAAUCAUCGAAUCUUUGAACGCAAAUUGCACUCGAGGCUCCGGCCAAGAGUAUGUCUGCCUCAGCGUCGGCUU-UACCC-UCA-CCUUUCCUA------UUCUUU-GUU--G----AAUCGGGAGA--GU-GGAUCUGGCAGUCCCGGUU---AGGAA--UAGCCGGGUCCGCUGAAGACCAGAGGCUCGAACGAGGA-CCCA---A-U-CGGGA-CAACAGUCUGGUAGGUGGACCCGUU-UGU-UAUGA-ACGGGUGUCGCAUGCCGCUGUCGG-CCC-GGGAC-C-UCGUUGUA-AGCCG-GCAGGAAUCGUUUGGU-G--------GUGUG-UUC---G-CAC---ACACA-----AACGA--CCAAAUAAUAUUUCGACCUGAGUUCAGGCAAGA
CCAP_211_97   CAUCGAUCGAACACAA--A-CC-CGUGAACCU-UC-CGU-AUC-CCCGCU----CUU------------------GAU--GAAACGUUG--UUUUC-U------CUCAGG--------AGGAAGC--AC---UCUCAU--CAGG-----AGUGC--GCCU-G-UC----CCUGA--------UGGA-UGCU-U-C--------AUCAGGUCUGGC-GGGCCG-GGGAG------GCCUUUC---------CUCUUC-UCCGAACAGGAG-----GGGCCGCUCAU--CCCG---GUCGG--CAAAA-C-CCCACUACCAAAUCCA--AAUUCCAAACGGACUGAAGCUCU----UC---GACUCG-----------AGCAGUCG-A---AA-AAACCGAAGACAACUCUCAACAACGGAUAUCUUGGCUCCCGUAUCGAUGAAGAACGCAGCGAAAUGCGAUACGUAGUGUGAAUUGCAGAUAAUGUGAAUCAUCGAAUCUUUGAACGCAAAUUGCACUCGAGGCUCCGGCCGAGAGUAUGUCUGCCUCAGCGUCGGCUU-CACCC-UCA-CACACCC---------GCU-C-G-A--G------CGGGCGAU--GU-GGAUCUGGCAGUCCCGGUUC--CAUCA--GAACCGGGUCCGCUGAAGACCAGAGGCUCGAGCGAGGA-CCCG---A-U-CGGGA-CAACAGUCUGGUAGGUGUUUCC-----CCACC------GGG-AACGCAUGCCGCUGUCGG-CCC-GGGAC-C-CCGCUGUA-AGCCG-GCAGGAAUUUU--GGUUUCGU--GCGC-CGU-GAA----AAGC----CUCGA---GGACCAAACCUUUCAAC-AUUCGACCUGAGUUCAGGCAAGA
CCAP_812_5    CAUCGAUCGAACACAA--A-CC-CGUGAACCU-UC-CGU-AUC-CCCGCU----CUU------------------GAU--GAAACGUUG--UUUUC-U------CUCAGG--------AGGAAGC--AC---UCUCAU--CAGG-----AGUGC--GCCU-G-UC----CCUGA--------UGGA-UGCU-U-C--------AUCAGGUCUGGC-GGGCCG-GGGAG------GCCUUUC---------CUCUUC-UCCGAACAGGAG-----GGGCCGCUCAU--CCCG---GUCGG--CAAAA-C-CCCACUACCAAAUCCA--AAUUCCAAACGGACUGAAGCUCU----UC---GACUCG-----------AGCAGUCG-A---AA-AAACCGAAGACAACUCUCAACAACGGAUAUCUUGGCUCCCGUAUCGAUGAAGAACGCAGCGAAAUGCGAUACGUAGUGUGAAUUGCAGAUAAUGUGAAUCAUCGAAUCUUUGAACGCAAAUUGCACUCGAGGCUCCGGCCGAGAGUAUGUCUGCCUCAGCGUCGGCUU-CACCC-UCA-CACACCC---------GCU-C-G-A--G------CGGGCGAU--GU-GGAUCUGGCAGUCCCGGUUC--CAUCA--GAACCGGGUCCGCUGAAGACCAGAGGCUCGAGCGAGGA-CCCG---A-U-CGGGA-CAACAGUCUGGUAGGUGUUUCC-----CCACC------GGG-AACGCAUGCCGCUGUCGG-CCC-GGGAC-C-CCGCUGUA-AGCCG-GCAGGAAUUUU--GGUUUCGU--GCGC-CGU-GAA----AAGC----CUCGA---GGACCAAACCUUUCAAC-AUUCGACCUGAGUUCAGGCAAGA
SAG_2253      CAUCGAUCGAACACAA--A-CC-CGUGAACCU-UC-CGU-AUC-CCCGCU----CUU------------------GAU--GAAACGUUG--UUUUC-U------CUCAGG--------AGGAAGC--AC---UCUCAU--CAGG-----AGUGC--GCCU-G-UC----CCUGA--------UGGA-UGCU-U-C--------AUCAGGUCUGGC-GGGCCG-GGGAG------GCCUUUC---------CUCUUC-UCCGAACAGGAG-----GGGCCGCUCAU--CCCG---GUCGG--CAAAA-C-CCCACUACCAAAUCCA--AAUUCCAAACGGACUGAAGCUCU----UC---GACUCG-----------AGCAGUCG-A---AA-AAACCGAAGACAACUCUCAACAACGGAUAUCUUGGCUCCCGUAUCGAUGAAGAACGCAGCGAAAUGCGAUACGUAGUGUGAAUUGCAGAUAAUGUGAAUCAUCGAAUCUUUGAACGCAAAUUGCACUCGAGGCUCCGGCCGAGAGUAUGUCUGCCUCAGCGUCGGCUU-CACCC-UCA-CACACCC---------GCU-C-G-A--G------CGGGCGAU--GU-GGAUCUGGCAGUCCCGGUUC--CAUCA--GAACCGGGUCCGCUGAAGACCAGAGGCUCGAGCGAGGA-CCCG---A-U-CGGGA-CAACAGUCUGGUAGGUGUUUCC-----CCACC------GGG-AACGCAUGCCGCUGUCGG-CCC-GGGAC-C-CCGCUGUA-AGCCG-GCAGGAAUUUU--GGUUUCGU--GCGC-CGU-GAA----AAGC----CUCGA---GGACCAAACCUUUCAAC-AUUCGACCUGAGUUCAGGCAAGA
SAG_2254      CAUCGAUCGAACACAA--A-CC-CGUGAACCU-UC-CGU-AUC-CCCGCU----CUU------------------GAU--GAAACGUUG--UUUUC-U------CUCAGG--------AGGAAGC--AC---UCUCAU--CAGG-----AGUGC--GCCU-G-UC----CCUGA--------UGGA-UGCU-U-C--------AUCAGGUCUGGC-GGGCCG-GGGAG------GCCUUUC---------CUCUUC-UCCGAACAGGAG-----GGGCCGCUCAU--CCCG---GUCGG--CAAAA-C-CCCACUACCAAAUCCA--AAUUCCAAACGGACUGAAGCUCU----UC---GACUCG-----------AGCAGUCG-A---AA-AAACCGAAGACAACUCUCAACAACGGAUAUCUUGGCUCCCGUAUCGAUGAAGAACGCAGCGAAAUGCGAUACGUAGUGUGAAUUGCAGAUAAUGUGAAUCAUCGAAUCUUUGAACGCAAAUUGCACUCGAGGCUCCGGCCGAGAGUAUGUCUGCCUCAGCGUCGGCUU-CACCC-UCA-CACACCC---------GCU-C-G-A--G------CGGGCGAU--GU-GGAUCUGGCAGUCCCGGUUC--CAUCA--GAACCGGGUCCGCUGAAGACCAGAGGCUCGAGCGAGGA-CCCG---A-U-CGGGA-CAACAGUCUGGUAGGUGUUUCC-----CCACC------GGG-AACGCAUGCCGCUGUCGG-CCC-GGGAC-C-CCGCUGUA-AGCCG-GCAGGAAUUUU--GGUUUCGU--GCGC-CGU-GAA----AAGC----CUCGA---GGACCAAACCUUUCAAC-AUUCGACCUGAGUUCAGGCAAGA
SAG_49_84     CAUCGAUCGAACCAAUCCA-CC--GGUGACCA-UC--GU-ACAGCC-GAG-------------------------UCC-----GCUG--------CGU------GUUAU---------GCGCAGCGGGC-GGCGCC------AG------CUCCCGGCUCAG-UU-UUUUCU---CG-CUUCUUCA-UCAA-AGAAG----AAGAGAGGG-AAUCUGGGCAA--GGUGU-----GGCGGGCUCGUCG----GC--AUCAAC---ACCGACGA----------------------GCUGG--CUCAAAC-CCCACU-C-AA-UCCA-AA-CGCAACCGAGCCUGAAGCAAC--C-AC--UGGG-AGCGA-CAA-----GCUCCCG-G--UAC-AAACCAAUGACAACUCUCAACAACGGAUAUCUUGGCUCCCGUAUCGAUGAAGAACGCAGCGAAAUGCGAUACGUAGUGUGAAUUGCAGAUAAUGUGAAUCAUCGAAUCUUUGAACGCAAAUUGCACUCGAGGCUCCGGCCAAGAGUAUGCCUGCCUCAGCGUCGGUUUACACCC-UCU-UCUACC-----------AUUU-UU------------GUGGUGAGAA-GGACCUGGCUGUCCCGAUUGUUCGUGCAACAAUCGGGUCCGCUGAAGAACAGAGGCCCGAGCGUGGA-CCCA-CUC-C-ACGGG-CAACAGUCUGGUAGGCGAUUGC-----UA-CA----AUGCA-AUCGCAUGCCGCUGUUGG-CCAGGGGAC-CAUCGCUGGA-AGCCG-CA-AGCA------GGAAAC---------------------------------------CAA----AC-CAAACAUUCGACCUGAGUUCAGGCAAGA
CAUP_H5101    CAUCGAUCGAACACAA--A-CC--GCGAACCA-UC--GU-UUC-CCCGCU----GGGC-----G-----------GCC-------------------------UCCUCG---------GA------GGCC--GUAC-A-----G-------UGC--GCUU-GUCCCUGACCCG-U-GA--CCUCGG-UUCU-CGAGG-C-UCGG-CAGGUCUGGC-GGGCCG-GGGAG------GCCU--C---UCUCCGAUC--CUCACCC--GAUCG-GAU--GAC----GUC-UCUCGUCGGCUGGG-CCAAA-C-CCCAAU-C-GUAACCG-AACCGAGCAA-AGCCUGAAGCACAGUGGGC---GGC-CGUUCAUCUGG---ACGGUCG-C--CAG-CAACCAAUGACAACUCUCAACAAUGGAUGUCUUGGCUCCCGUAUCGAUGAAGAACGCAGCGAAAUGCGAUACGUAGUGUGAAUUGCAGAUAAUGUGAAUCAUCGAAUCUUUGAACGCAAAUUGCACUCGAGGCCUCGGCCGAGAGUAUGUCUGCCUCAGCGUCGGCUU-CACCCCUCG-CCUCCUUUC--------UUUU-GUC--G--------GAAAGCAGGC-GGACGUGGCGGUCUCGGUCG--UGCAC-UCGACCGGGUCCGCUGAAGACCAGAGGCUCGAGCAAGGC-CCCA---A-U-CGGGA-CAACAGUCUGGUAGGUGACUCC-----UU-CG------G-G-AUCGCAUGCCGCUGUCGG-CCC-GGGACGC-UUGCUGGA-GGCCG-GAAGGCG-----CGCCCG----------AUU-ACC-----GGAA---C-CG-----AGCGU-UUCUCACCACAUUUCGACCUGAGUUCAGGCAAGG
SAG_216_1     CAUCGAUCAAACACCU--UUCCACGCGAACAC-CC--GU-CUC-CCCGCGCUCCGCUUCACGAGCUGAAGGGGUGGCU---CAGCUGAUGACGUCCGGAGAAGAUGUUAGUCUUCAUCGGAACG-AGGC---UACCACCUUUGG---AGCGUGC--GCCU-G-CU----CCCGGUCGA--UCUGGC-UCCGGC-CGG---UCGGCAAGGU----C-AGGCGGUG-CCGUCCG---CUGGACG-AGG------CUUCUC-CGGAAGCCGACGAC--UCCUGCGG---CUCCG---GCUGGGACCAAAC--CCCAAC--CGAU-CCU-UGACGC-AUCAAAUCUGAAGCCGAGCGCACGCUUGC-CUCG-AAAGAGA--UCAG-CGCUGCCUUCAAACCAAAGACAACUCUCAACAACGGAUAUCUUGGCUCCCGUAUCGAUGAAGAACGCAGCGAAAUGCGAUACGUAGUGUGAAUUGCAGAUAAUGUGAAUCAUCGAAUCUUUGAACGCAAAUUGCGCUCGAGGCUUCGGCCGAGAGCAUGCCUGCCUCAGUGUCGGUUU-CACCC-UCG-CCCACCCUUUCUAUUCUC-U-CACGAGAACACAGAGAGGGGA--GC-GGAUCUGGCCGUCCCGGU---CUC-AC---GACCGGGUCUGCUGAAGCGCAGAGGCUUGAGCGGGAU-CCCUAUAGAUGUGGGAACAACAGACCGGUAGGUGAGCCCUUCUCUC-C-GGAGA-AGG-AUCGCAUGCCGCUGCUGGACCCCGGGAC-C--CGCUGGAC-GCCCAGCAGGAGACGGU-G-UGAC--C-GGUC-CUC-GCG----GA------CCGGA-AGCACCGC-AUCACUCAACCAUUCGACCUGAGUUCAGGCAAGG
Wien_C19      CAUCGAUCAAACACCU--UUCCACGCGAACAC-CC--GU-CUC-CCCGCGCUCCGCUUCACGAGCUGAAGGGGUGGCU---CAGCUGAUGACGUCCGGAGAAGAUGUUAGUCUUCAUCGGAACG-AGGC---UACCACCUUUGG---AGCGUGC--GCCU-G-CU----CCCGGUCGA--UCUGGC-UCCGGC-CGG---UCGGCAAGGU----C-AGGCGGUG-CCGUCCG---CUGGACG-AGG------CUUCUC-CGGAAGCCGACGAC--UCCUGCGG---CUCCG---GCUGGGACCAAAC--CCCAAC--CGAU-CCU-UGACGC-AUCAAAUCUGAAGCCGAGCGCACGCUUGC-CUCG-AAAGAGA--UCAG-CGCUGCCUUCAAACCAAAGACAACUCUCAACAACGGAUAUCUUGGCUCCCGUAUCGAUGAAGAACGCAGCGAAAUGCGAUACGUAGUGUGAAUUGCAGAUAAUGUGAAUCAUCGAAUCUUUGAACGCAAAUUGCGCUCGAGGCUUCGGCCGAGAGCAUGCCUGCCUCAGUGUCGGUUU-CACCC-UCG-CCCACCCUUUCUAUUCUU-U-CACGAGAACACAGAGAGGGGA--GC-GGAUCUGGCCGUCCCGGU---CUC-AC---GACCGGGUCUGCUGAAGCGCAGAGGCUUGAGCGGGAU-CCCUAUAGAUGUGGGAACAACAGACCGGUAGGUGAGCCCUUCUCUC-C-GGAGA-AGG-AUCGCAUGCCGCUGCUGGACCCCGGGAC-C--CGCUGGAC-GCCCAGCAGGAGACGGU-G-UGAC--C-GGUC-CUC-GCG----GA------CCGGA-AGCACCGC-AUCACUCAACCAUUCGACCUGAGUUCAGGCAAGG
SAG_216_4     CAUCGAUCAAACACCU--UUCCACGCGAACAC-UC--GU-CUC-CCCGCGCU---GUC---------------UUUCUGAUCGGCUUAUGACGUCC-------UCUCCCG-----A--GGAAAG-AGGC---GAUC--GAUAGG---AGCGUGC--GCCU-G-CU----CCCGGUCGA---CUGGC-UCCGGU-CAG---UCGGCAAGGU----C-AGGCGGUG-CCGUCCGAGG---GAUG-AGG----CUC---UCUCGAGAGCCGACGAC--UCCCGCGG---CUCCG---GCUGGGUCCAAAC--CCCAAC--CGAU-CCU-UGACGC-AUCAAAUCUGAAGCCGAGCGCAGGCCGGC-CUCG-AAAGAGAC---GG-CGCUGCCUUCAAACCCAAGACAACUCUCAACAACGGAUAUCUUGGCUCCCGUAUCGAUGAAGAACGCAGCGAAAUGCGAUACGUAGUGUGAAUUGCAGAUAAUGUGAAUCAUCGAAUCUUUGAACGCAAAUUGCGCUCGAGGCCUCGGCCGAGAGCAUGCCUGCCUCAGUGUCGGUUU-CACCC-UCG-CCACCCCUUUCU-CUGUC-U-CCGGACA--GACGAAAGGGGC--GC-GGAUCUGGCCGUCCCGGU---CUUUCU---GAUCGGGUCUGCUGAAGCGCAGAGGCUUGAGCGGGAUUCCCUUCUAAUGUGGGAACAACAGACCGGUAGGUGAGCCCUUCUCCU-CGAG--A-AGG-AUCGCAUGCCGCUGCUGGACCCCGGGAC-C--CGCUGGAC-GCCCAGCAGGAGACGGU-GUG-ACGGUGGUUC-CCACGAG----GAAC---CAUCGA-AACCCCG--AUCACUCAACCAUUCGACCUGAGUUCAGGCAAGG
SAG_216_14    CAUCGAUCAAACACCU--UUCCACGCGAACAC-UC--GU-CUC-CCCGCGCU---GUC---------------UUUCUGAUCGGCUUAUGACGUCC-------UCUCCCG-----A--GGAAAG-AGGC---GAUC--GAUAGG---AGCGUGC--GCCU-G-CU----CCCGGGCGA---CUGGC-UCCGGU-CAG---UCGGCAAGGU----C-AGGCGGUG-CCGUCCGAGG---GAUG-AGG----CUC---UCUCGAGAGCCGACGAC--UCCCGCGG---CUCCG---GCUGGGUCCAAAC--CCCAAC--CGAU-CCU-UGACGC-AUCAAAUCUGAAGCCGAGCGCACGCCGGC-CUCG-AAAGAGAC---GG-CGCUGCCUUCAAACCCAAGACAACUCUCAACAACGGAUAUCUUGGCUCCCGUAUUGAUGAAGAACGCAGCGAAAUGCGAUACGUAGUGUGAAUUGCAGAUAAUGUGAAUCAUCGAAUCUUUGAACGCAAAUUGCGCUCGAGGCCUCGGCCGAGAGCAUGCCUGCCUCAGUGUCGGUUU-CACCC-UCG-CCACCCCUUUCU-CUGUC-U-CCGGACA--GACGAAAGGGGC--GC-GGAUCUGGCCGUCCCGGU---CUUUCU---GAUCGGGUCUGCUGAAGCGCAGAGGCUUGAGCGGGAUUCCCUUCUAAUGUGGGAACAACAGACCGGUAGGUGAGCCCUUCUCCU-CGAG--A-AGG-AUCGCAUGCCGCUGCUGGACCCCGGGAC-C--CGCUGGAC-GCCCAGCAGGAGACGGU-GUG-ACGGUGGUUC-CCACGAG----GAAC---CAUCGA-AACCCCG--AUCACUCAACCAUUCGACCUGAGUUCAGGCAAGG
SAG_2104      CAUCGAUCAAACACCU--UUCCACGCGAACAC-UC--GU-CUC-CCCGCGCU---GUC---------------UUUCUGAUCGGCUUAUGACGUCC-------UCUCCCG-----A--GGAAAG-AGGC---GAUC--GAUAGG---AGCGUGC--GCCU-G-CU----CCCGGUCGA---CUGGC-UCCGGU-CAG---UCGGCAAGGU----C-AGGCGGUG-CCGUCCGAGG---GAUG-AGG----CUC---UCUCGAGAGCCGACGAC--UCCCGCGG---CUCCG---GCUGGGACCAAAC--CCCAAC--CGAU-CCU-UGACGC-AUCAAAUCUGAAGCCGAGCGCACGCCGGC-CUCG-AAAGAGAC---GG-CGCUGCCUUCAAACCAAAGACAACUCUCAACAACGGAUAUCUUGGCUCCCGUAUCGAUGAAGAACGCAGCGAAAUGCGAUACGUAGUGUGAAUUGCAGAUAAUGUGAAUCAUCGAAUCUUUGAACGCAAAUUGCGCUCGAGGCCUCGGCCGAGAGCAUGCCUGCCUCAGUGUCGGUUU-CACCC-UCG-CCACCCCUUUCU-CUGUC-U-CCGGACA--GACGAAAGGGGC--GC-GGAUCUGGCCGUCCCGGU---CUUUCU---GAUCGGGUCUGCUGAAGCGCAGAGGCUUGAGCGGGAUUCCCUUCUAAUGUGGGAACAACAGACCGGUAGGUGAGCCCUUCUCCU-CGAG--A-AGG-AUCGCAUGCCGCUGCUGGACCCCGGGAC-C--CGCUGGAC-GCCCAGCAGGAGACGGU-GUG-ACGGUGGUUC-CCACGAG----GAAC---CAUCGA-AACCCCG--AUCACUCAACCAUUCGACCUGAGUUCAGGCAAGG
SAG_2040      CAUCGAUCAAACACCU--UUCCACGCGAACAC-CC--GU-CUC-CCCGCGCU--GCUCAGUUUG------UUUGGGAU---UGGCUUAUGACGUCU-------UCCUCGG-----A---AGAAAGAGGCCUUUCCCAAUAGAUGAGAAGCGUGC--GCCU-G-CU----CCCGGUCGAA---UGGC-UCCGGU-CA--A-UCGGCAAGGU----C-AGGCGGUG-CCGUCCGAGG---GAUG-AGG----CUC--UUUACAAGAGCCGACGAC--UCCCGCGG---CUCCG---GCUGGGACCAAAC--CCCAAC--CGAU-CCU-UGACGCA-UCAAAUCUGAAGCCGAGCGCACGCUGUC-CUCG-AAAGAGAA--AAG-CGCUGCCUUCAAACCAAAGACAACUCUCAACAACGGAUAUCUUGGCUCCCGUAUCGAUGAAGAACGCAGCGAAAUGCGAUACGUAGUGUGAAUUGCAGAUAAUGUGAAUCAUCGAAUCUUUGAACGCAAAUUGCGCUCGAGGCCUCGGCCGAGAGCAUGCCUGCCUCAGUGUCGGUUU-CACCC-UCG-CCCUCCCUUUCUUUUUUC-C-UCGGACG-AAAUGAAAGGGGU--GC-GGAUCUGGCCGUCCCGGU---CUCCUU---GACCGGGUCUGCUGAAGCGCAGAGGCUUUAGCGGGAUUCCCUUCUAAUGUGGGAACAACAGACCGGUAGGUGAGCCCUUCUCCU-CGAGAGA-AGG-AUCGCAUGCCGCUGCUGGACCCCGGGAC-C--CGCUGGAC-GCCCAGCAGGAGACGGU-GGUAAUGAU-GGGU-CUC-ACG----ACCC----AUUAACAACACCG--AUCACUCAACCAUUCGACCUGAGUUCAGGCAAGG
SAG_2127      CAUCGAUCAAACACCU--UUCCACGCGAACAC-CC--GU-CUC-CCCGCGCU--GCUCAGUUUG------UUUGGGAU---UGGCUUAUGACGUCU-------UCCUCGG-----A---AGAAAGAGGCCUUUCCCAAUAGAUGAGAAGCGUGC--GCCU-G-CU----CCCGGUCGAA---UGGC-UCCGGU-CA--A-UCGGCAAGGU----C-AGGCGGUG-CCGUCCGAGG---GAUG-AGG----CUC--UUUACAAGUGCCGACGAC--UCCCGCGG---CUCCG---GCUGGGACCAAAC--CCCAAC--CGAU-CCU-UGACGCA-UCAAAUCUGAAGCCGAGCGCACGCUGUC-CUCG-AAAGAGAA--AAG-CGCUGCCUUCAAACCAAAGACAACUCUCAACAACGGAUAUCUUGGCUCCCGUAUCGAUGAAGAACGCAGCGAAAUGCGAUACGUAGUGUGAAUUGCAGAUAAUGUGAAUCAUCGAAUCUUUGAACGCAAAUUGCGCUCGAGGCCUCGGCCGAGAGCAUGCCUGCCUCAGUGUCGGUUU-CACCC-UCG-CCCUCCCUUUCUUUUUUC-C-UCGGACG-AAAUGAAAGGGGU--GC-GGAUCUGGCCGUCCCGGU---CUCCUU---GACCGGGUCUGCUGAAGCGCAGAGGCUUUAGCGGGAUUCCCUUCUAAUGUGGGAACAACAGACCGGUAGGUGAGCCCUUCUCCU-CGAGAGA-AGG-AUCGCAUGCCGCUGCUGGACCCCGGGAC-C--CGCUGGAC-GCCCAGCAGGAGACGGU-GGUAAUGAU-GGGU-CUC-ACG----ACCC----AUUAACAACACCG--AUCACUCAACCAUUCGACCUGAGUUCAGGCAAGG
SAG_2325      CAUCGAUCAAACACCU--UUCCACGCGAACAC-CC--GU-CUC-CCCGCGCU--GCUCAGUUUG------UUUGGGAU---UGGCUUAUGACGUCU-------UCCUCGG-----A---AGAAAGAGGCCUUUCCCAAUAGAUGAGAAGCGUGC--GCCU-G-CU----CCCGGUCGAA---UGGC-UCCGGU-CA--A-UCGGCAAGGU----C-AGGCGGUG-CCGUCCGAGG---GAUG-AGG----CUC--UUUACAAGAGCCGACGAC--UCCCGCGG---CUCCG---GCUGGGACCAAAC--CCCAAC--CGAU-CCU-UGACGCA-UCAAAUCUGAAGCCGAGCGCACGCUGUC-CUCG-AAAGAGAA--AAG-CGCUGCCUUCAAACCAAAGACAACUCUCAACAACGGAUAUCUUGGCUCCCGUAUCGAUGAAGAACGCAGCGAAAUGCGACACGUAGUGUGAAUUGCAGAUAAUGUGAAUCAUCGAAUCUUUGAACGCAAAUUGCGCUCGAGGCCUCGGCCGAGAGCAUGCCUGCCUCAGUGUCGGUUU-CACCC-UCG-CCCUCCCUUUCUUUUUUC-C-UCGGACG-AAAUGAAAGGGGU--GC-GGAUCUGGCCGUCCCGGU---CUCCUU---GACCGGGUCUGCUGAAGCGCAGAGGCUUUAGCGGGAUUCCCUUCUAAUGUGGGAACAACAGACCGGUAGGUGAGCCCUUCUCCU-CGAGAGA-AGG-AUCGCAUGCCGCUGCUGGACCCCGGGAC-C--CGCUGGAC-GCCCAGCAGGAGACGGU-GGUAAUGAU-GGGU-CUC-ACG----ACCC----AUUAACAACACCG--AUCACUCAACCAUUCGACCUGAGUUCAGGCAAGG
CAUP_H5103    CAUCGAUCAAACACCU--UUCCACGCGAACAC-CC--GU-CUC-CCCGCGCU--GCUCAGUUUG------UUUGGGAU---UGGCUUAUGACGUCU-------UCCUCGG-----A---AGAAAGAGGCCUUUCCCAAUAGAUGAGAAGCGUGC--GCCU-G-CU----CCCGGUCGAA---UGGC-UCCGGU-CA--A-UCGGCAAGGU----C-AGGCGGUG-CCGUCCGAGG---GAUG-AGG----CUC--UUUACAAGAGCCGACGAC--UCCCGCGG---CUCCG---GCUGGGACCAAAC--CCCAAC--CGAU-CCU-UGACGCA-UCAAAUCUGAAGCCGAGCGCACGCUGUC-CUCG-AAAGAGAA--AAG-CGCUGCCUUCAAACCAAAGACAACUCUCAACAACGGAUAUCUUGGCUCCCGUAUCGAUGAAGAACGCAGCGAAAUGCGAUACGUAGUGUGAAUUGCAGAUAAUGUGAAUCAUCGAAUCUUUGAACGCAAAUUGCGCUCGAGGCCUCGGCCGAGAGCAUGCCUGCCUCAGUGUCGGUUU-CACCC-UCG-CCCUCCCUUUCUUUCUUC-C-UCGGACG-AAAUGAAAGGGGU--GC-GGAUCUGGCCGUCCCGGU---CUCCUU---GACCGGGUCUGCUGAAGCGCAGAGGCUUUAGCGGGAUUCCCUUCUAAUGUGGGAACAACAGACCGGUAGGUGAGCCCUUCUCCU-CGAGAGA-AGG-AUCGCAUGCCGCUGCUGGACCCCGGGAC-C--CGCUGGAC-GCCCAGCAGGAGACGGU-GGUAAUGAU-GGGU-CUC-ACG----ACCC----AUUAACAACACCG--AUCACUCAACCAUUCGACCUGAGUUCAGGCAAGG


1 1 1 1 1 1 1 1 1 1 1 1 1 1 1 1 1 1 1 1 1 1 1 1 1 1 1 1 1 1 1 1 1 1 1 1 1 1 1 1 1 1 1 1 1 1 2 2 2 2 1 1 1 1 2 1 1 2 1 1 1 1 1 1 1 1 1 1 1 1 1 1 1 1 1 2 2 2 1 1 1 1 1 1 1 1 1 1 1 1 1 1 1 1 1 1 1 2 1 1 1 1 1 1 1 1 1 1 1 1 1 1 1 1 1 1 1 1 2 1 1 1 1 1 1 1 2 2 2 1 1 1 2 1 1 2 1 2 1 1 1 1 1 2 1 1 1 1 1 1 1 2 2 1 1 1 2 2 2 2 1 2 1 2 2 1 1 1 1 2 2 2 2 2 2 2 2 2 1 1 1 1 1 1 2 1 1 1 1 1 1 1 2 1 1 1 1 1 1 1 2 2 2 2 2 2 2 2 2 1 1 1 2 2 2 1 2 2 2 2 1 2 1 2 2 2 1 1 1 1 1 1 1 1 1 1 1 1 1 1 1 1 1 1 1 1 1 1 1 1 2 2 2 1 1 1 1 1 1 1 1 1 1 1 2 2 2 1 1 1 1 1 1 1 1 1 1 1 1 1 1 1 1 1 1 1 1 1 1 1 1 1 1 1 1 1 1 1 1 1 1 1 1 1 1 1 1 2 1 2 2 2 1 1 1 1 1 1 1 1 1 1 1 1 1 1 1 1 1 1 1 1 1 1 1 1 1 1 1 1 1 1 1 1 1 1 1 1 1 1 1 1 1 2 2 2 1 1 1 2 2 2 1 2 2 2 1 1 1 1 1 1 1 1 1 1 1 2 2 2 2 2 2 2 1 2 1 1 2 1 1 1 1 1 1 1 1 1 1 1 1 1 1 1 1 1 1 1 1 1 1 1 1 1 1 1 1 1 1 1 1 1 1 1 1 1 1 1 1 1 1 1 1 1 1 1 2 2 2 2 2 1 1 1 1 1 2 2 2 2 1 1 1 1 1 1 2 2 2 2 1 2 2 2 2 2 1 2 2 1 2 2 1 1 1 1 1 2 2 1 2 2 1 2 2 2 2 2 1 1 1 2 2 2 2 2 1 2 2 1 2 2 2 2 1 1 1 1 2 2 2 2 1 1 1 1 2 2 2 1 1 1 2 2 2 1 1 1 1 2 2 2 1 1 1 2 2 2 2 2 1 1 1 2 2 2 2 2 1 2 2 2 1 2 2 2 2 1 2 2 1 1 1 1 1 1 1 2 2 2 1 2 1 1 1 1 1 1 1 1 1 1 1 1 1 1 1 1 2 1 1 1 1 1 1 1 1 1 2 1 1 1 1 1 1 1 1 1 1 1 1 1 1 1 1 2 2 1 2 2 1 1 1 2 2 2 2 1 1 1 2 2 2 2 2 2 2 1 1 1 1 1 1 1 1 1 1 1 2 2 2 2 2 2 2 1 1 1 2 2 2 2 1 1 1 1 1 1 1 1 1 2 2 2 2 1 1 2 2 2 2 2 2 2 1 1 2 2 2 1 1 1 1 1 1 1 1 1 2 2 2 1 1 2 2 2 2 2 2 2 1 1 2 2 2 2 1 2 2 2 2 1 2 2 2 1 1 1 1 1 1 1 1 1 1 1 1 1 1 1 1 2 2 2 1 1 2 2 2 2 1 2 2 2 2 2 2 2 2 2 2 2 1 1 2 2 2 1 2 2 2 1 2 1 2 1 2 2 2 2 2 1 1 1 1 2 2 2 2 1 1 1 1 1 1 1 1 1 2 2 2 2 1 1 2 1 1 1 1 1 1 1 1 1 1 1 1 1 1 2 1 1 1 1 1 2 1 1 1 1 1 1 1 1 1 1 1 1 1 1 2 1 1 1 1 1 1 1 2 2 2 2 1 1 1 1 1 1 1 1 1 1 1 1 1 1 1 1 2 2 1 2 2 2 2 2 2 2 1 2 2 2 2 2 1 1 1 
