# Supplementary material for: Evaluating the Species Boundaries of Green Microalgae (Coccomyxa, Trebouxiophyceae, Chlorophyta) Using Integrative Taxonomy and DNA Barcoding with Further Implications for the Species Identification in Environmental Samples
Source: PLoS One. 2015 Jun 16;10(6):e0127838. doi: 10.1371/journal.pone.0127838 (PMC4469705; doi:10.1371/journal.pone.0127838)
Supplement: S1 Datasets — The NEXUS files (Coccomyxa_SSU_ITS.nex, Coccomyxa_SSU.nex, and Coccomyxa_ITS.nex) were used as input files for PAUP and MrBayes analyses, the rna files (Coccomyxa_SSU_ITS.rna, Coccomyxa_SSU.rna, and Coccomyxa_ITS.rna) for the analyses using PHASE. To detect compensatory base changes in the secondary structures of ITS-1 and ITS-2, the aligned FASTA files (Coccomyxa_ITS1_struct.fas and Coccomyxa_ITS2_struct.fas) were used as input files for 4SALE. (ZIP) [file pone.0127838.s015.zip › Datasets/rna/Coccomyxa_SSU.rna]

43 1784 STRUCT

.(((.(((((((((((...........(((.(((..((....((....((...........))...)).))......(((.......(((..((..((....(((...............((.....(..(((.....)))..)......))........((((..(.....)..)))).....(((((((((.....((((..((((.....)))).....))))..))).)))))).........((((.((((......))))))))....)))...))))..))).(((.(..(((....((((((((.(...).)))))))))))....).)))...((((((((....))))...))))))).((.(((..........))).)).(.((....)).)...))))))........((((...((((.....)))).))))..))))........(((((((((((((....))))))))).))))......((.................)).........(((((((((....{{{{........))).........}}}})))))).)))))))))).......((.(.(.......(.((...(((.......((((((((((((.((((.((((......))))...)))).))))))))))))...((((((...((((.((((((((......))))))))))))...))))))...(((............{{..[[.((((..]][[[[....]]].]...}}........)))).)))[[.[[[...((((((((((]]].]].........))).))))))).......((..((((((......((((..(((.((((((.(...(((......)))......).)))))).))).......((....))...)))).....))))).).)))))...)).)....(((((((...(...((((.........))))...))))))))..........(((.((.(((..((((((((.(((........)))))))))))..)))...((....))...)).....))).).).)).((((.(((((....)))))..))))........((((.((((((((......(((((..(((.((((((....((((........))))........(((((.(....((((.....((((((.(((........))).))..)))).))))...((.((..((((((((((.((.(((..((((....)))).(.((......)))......))).....((((.(((.((((..((((.(((((((.....)))))))...))))..)))))))....((((((.....)))))).......))))..)).))).))))....))))))).....).)))))...)).)))).))).....((((((......(((.....(((.((((....)))).)))....)))......))))))...........((((((..........))))))..........))))).....((((((((.......))))))))...........)))))))))).)).............((((.((..(((((((....(((..((((......(((((.((((((.((((....)))).)))))).)))))......))))..)))....))))))).)).))))...............((((((((((....))))))))))........


SAG_245_80    UAGUCAUAUGCUUGUCUCAAAGAUUAAGCCAUGCAUGUCUAAGUAUAAACUGCUUUAUACUGUGAAACUGCGAAUGGCUCAUUAAAUCAGUUAUAGUUUAUUUGAUGGUACCUUACUACUCGGAUACCCGUAGUAAUUCUAGAGCUAAUACGUGCGCACAUCCCGACUCCUGGAAGGGACGUAUUUAUUAGAUAAAAGGCCGACCGGACCUAGUCCGACUCGCGGUGAAUCAUGAUAACUUCACGAAUCGCAGGGCCUC-GCGCCGGCGAUGUUUCAUUCAAAUUUCUGCCCUAUCAACUUUCGACGGUAAGGUAUUGGCUUACCGUGGUGGUAACGGGUGACGGAGGAUUAGGGUUCGAUUCCGGAGAGGGAGCCUGAGAAACGGCUACCACAUCCAAGGAAGGCAGCAGGCGCGCAAAUUACCCAAUCCUGACACAGGGAGGUAGUGACAAUAAAUAACAAUACCGGGGUUUUUCAACUCUGGUAAUUGGAAUGAGUACAAUCUAAACCCCUUAACGAGGAUCAAUUGGAGGGCAAGUCUGGUGCCAGCAGCCGCGGUAAUUCCAGCUCCAAUAGCGUAUAUUUAAGUUGUUGCAGUUAAAAAGCUCGUAGUUGGAUUUCGGGGCGGCCUCGGCGGUCCGCCGU--UCGGUGUGCACUGCCGCGGGCGUCCUUGCUGCCGGACACGGGCUCCUGGGCUUCACUGUCUGGGACUCGGGGUCGGCGAGGUUACUUUGAGUAAAUUAGAGUGUUCAAAGCAGGCCUACGCUCUGAAUACAUUAGCAUGGAAUAACACGAUAGGACUCUGGCCUAUCUGGUUGGUCUGUGGGACCGGAGUAAUGAUUAAGAGGGACAGUCGGGGGCAUUCGUAUUUCAUUGUCAGAGGUGAAAUUCUUGGAUUUAUGAAAGACGAACUACUGCGAAAGCAUUUGCCAAGGAUGUUUUCAUUAAUCAAGAACGAAAGUUGGGGGCUCGAAGACGAUUAGAUACCGUCCUAGUCUCAACCAUAAACGAUGCCGACUAGGGAUCGGCGGGUGUUCCUUUGAUGACCCCGCCGGCACCUUACGAGAAAUCAAAGUUUUUGGGUUCCGGGGGGAGUAUGGUCGCAAGGCUGAAACUUAAAGGAAUUGACGGAAGGGCACCACCAGGCGUGGAGCCUGCGGCUUAAUUUGACUCAACACGGGAAAACUUACCAGGUCCAGACAUAGUGAGGAUUGACAGAUUGAGAGCUCUUUCUUGAUUCUAUGGGUGGUGGUGCAUGGCCGUUCUUAGUUGGUGGGUUGCCUUGUCAGGUUGAUUCCGGUAACGAACGAGACCUCAGCCUGCUAAAUAGCCACGCCUGGUGCUUCCAGGCGGCCGGCUUCUUAGAGGGACUGUCGGCGACUAGCCGAUGGAAGUGUGAGGCAAUAACAGGUCUGUGAUGCCCUUAGAUGUUCUGGGCCGCACGCGCGCUACACUGAUGCGAUCAACGAGCCCAGCCUUGGCCGGCAGGCCCGGGUAAUCUUGCAAACCGCAUCGUGAUGGGGAUAGAUUAUUGCAAUUAUUAAUCUUCAACGAGGAAUGCCUAGUAAGCGCGAGUCAUCAGCUCGCGUUGAUUACGUCCCUGCCCUUUGUACACACCGCCCGUCGCUCCUACCGAUUGGGUGUGCUGGUGAAGCGUUCGGAUUGGUGGCCCGGGGCGGUUCGCCGCCUGGGGCAACCGAGAAGUUCGUUAAACCCUCCCACCUAGAGGAAGGAGAAGUCGUAACAAGGUUUCCGUAGGUGAACCUGCGGAAGGAUCAUUG
SAG_62_90     UAGUCAUAUGCUUGUCUCAAAGAUUAAGCCAUGCAUGUCUAAGUAUAAACUGCUUUAUACUGUGAAACUGCGAAUGGCUCAUUAAAUCAGUUAUAGUUUAUUUGAUGGUACCUUACUACUCGGAUAACCGUAGUAAUUCUAGAGCUAAUACGUGCGCACAUCCCGACUCUCGGAAGGGACGUAUUUAUUAGAUAAAAGGCCGACCGGACUCCGUCCGACUCGCGGUGAAUCAUGAUAACUUCACGAAUCGCAGGGCCUC-GCGCCGGCGAUGUUUCAUUCAAAUUUCUGCCCUAUCAACUUUCGACGGUAAGGUAUUGGCUUACCGUGGUGGUAACGGGUGACGGAGGAUUAGGGUUCGAUUCCGGAGAGGGAGCCUGAGAAACGGCUACCACAUCCAAGGAAGGCAGCAGGCGCGCAAAUUACCCAAUCCUGACACAGGGAGGUAGUGACAAUAAAUAACAAUACCGGGGUUUUUCAACUCUGGUAAUUGGAAUGAGUACAAUCUAAACCCCUUAACGAGGAUCAAUUGGAGGGCAAGUCUGGUGCCAGCAGCCGCGGUAAUUCCAGCUCCAAUAGCGUAUAUUUAAGUUGUUGCAGUUAAAAAGCUCGUAGUUGGAUUUCGGGGCGGCCCGGGCGGUCCGCCGUC-UCGGUGUGCACUGCCCGGGGCGCCCUUGCUGCCGGACACGGGCUCCUGGGCUUGACUGUCUGGGACUCGGGGUCGGCGAGGUUACUUUGAGUAAAUUAGAGUGUUCAAAGCAGGCCUACGCUCUGAAUACAUUAGCAUGGAAUAACACGAUAGGACUCUGGCCUAUCUGGUUGGUCUGUGGGACCGGAGUAAUGAUUAAGAGGGACAGUCGGGGGCAUUCGUAUUUCAUUGUCAGAGGUGAAAUUCUUGGAUUUAUGAAAGACGAACUACUGCGAAAGCAUUUGCCAAGGAUGUUUUCAUUAAUCAAGAACGAAAGUUGGGGGCUCGAAGACGAUUAGAUACCGUCCUAGUCUCAACCAUAAACGAUGCCGACUAGGGAUCGGCGGGUGUUCCUUUGAUGACCCCGCCGGCACCUUACGAGAAAUCAAAGUUUUUGGGUUCCGGGGGGAGUAUGGUCGCAAGGCUGAAACUUAAAGGAAUUGACGGAAGGGCACCACCAGGCGUGGAGCCUGCGGCUUAAUUUGACUCAACACGGGAAAACUUACCAGGUCCAGACAUAGUGAGGAUUGACAGAUUGAGAGCUCUUUCUUGAUUCUAUGGGUGGUGGUGCAUGGCCGUUCUUAGUUGGUGGGUUGCCUUGUCAGGUUGAUUCCGGUAACGAACGAGACCUCAGCCUGCUAAAUAGCCACGCCUGGUGCUUCCAGGCGGCCGGCUUCUUAGAGGGACUGUCGGCGACUAGCCGAUGGAAGUGUGAGGCAAUAACAGGUCUGUGAUGCCCUUAGAUGUUCUGGGCCGCACGCGCGCUACACUGAUGCGACCAACGAGCCUAGCCUUGGCCGAGAGGCCCGGGUAAUCUUGCAAACCGCAUCGUGAUGGGGAUAGAUUAUUGCAAUUAUUAAUCUUCAACGAGGAAUGCCUAGUAGGCGCGAGUCAUCAGCUCGCGUCGAUUACGUCCCUGCCCUUUGUACACACCGCCCGUCGCUCCUACCGAUUGGGUGUGCUGGUGAAGCGUUCGGAUUGGUGGCCGGCCGCGUCUCGGCGCGGCCGGCAACCGAGAAGUUCGUUAAACCCUCCCACCUAGAGGAAGGAGAAGUCGUAACAAGGUUUCCGUAGGUGAACCUGCGGAAGGAUCAUUG
NIES_2166     UAGUCAUAUGCUUGUCUCAAAGAUUAAGCCAUGCAUGUCUAAGUAUAAACUGCUUUAUACUGUGAAACUGCGAAUGGCUCAUUAAAUCAGUUAUAGUUUAUUUGAUGGUACCUUACUACUCGGAUAACCGUAGUAAUUCUAGAGCUAAUACGUGCGGAAAUCCCGACUUCUGGAAGGGACGUAUUUAUUAGAUAAAAGGCCGACCGGGCUU-GCCCGAAUCGCGGUGAAUCAUGAUAACUCCACGAAUCGCAUGGCCUCAGCGCCGGCGAUGUUUCAUUCAAAUUUCUGCCCUAUCAACUUUCGACGGUAAGGUAUUGGCUUACCGUGGUGGUAACGGGUGACGGAGGAUUAGGGUUCGAUUCCGGAGAGGGAGCCUGAGAAACGGCUACCACAUCCAAGGAAGGCAGCAGGCGCGCAAAUUACCCAAUCUUGACACAAGGAGGUAGUGACAAUAAAUAACAAUACCGGGGUUUUUCAACUCUGGUAAUUGGAAUGAGUACAAUCUAAACCCCUUAACGAGGAUCAAUUGGAGGGCAAGUCUGGUGCCAGCAGCCGCGGUAAUUCCAGCUCCAAUAGCGUAUAUUUAAGUUGUUGCAGUUAAAAAGCUCGUAGUUGGAUUUCGGGCGGGCCCGGCCGGUCCGCCAU--UCGGUGUGCACUGACCGGGCCCGUCUUGUUGCCGGGGACGAGCUCCUGGGCUUAACUGUCCGGGACUCGGAGUCGGCGAGGUUACUUUGAGUAAAUUAGAGUGUUCAAAGCAGGCCUACGCUCUGAAUACAUUAGCAUGGAAUAACACGAUAGGACUCUGGCCUAUCUUGUUGGUCUGUGGGACCGGAGUAAUGAUUAAGAGGGACAGUCGGGGGCAUUCGUAUUUCAUUGUCAGAGGUGAAAUUCUUGGAUUUAUGAAAGACGAACUACUGCGAAAGCAUUUGCCAAGGAUGUUUUCAUUAAUCAAGAACGAAAGUUGGGGGCUCGAAGACGAUUAGAUACCGUCCUAGUCUCAACCAUAAACGAUGCCGACUAGGGAUUGGCGGGCGUUCUUUUGAUGACCCCGCCAGCACCUUAUGAGAAAUCAAAGUUUUUGGGUUCCGGGGGGAGUAUGGUCGCAAGGCUGAAACUUAAAGGAAUUGACGGAAGGGCACCACCAGGCGUGGAGCCUGCGGCUUAAUUUGACUCAACACGGGAAAACUUACCAGGUCCAGACAUAGUGAGGAUUGACAGAUUGAGAGCUCUUUCUUGAUUCUAUGGGUGGUGGUGCAUGGCCGUUCUUAGUUGGUGGGUUGCCUUGUCAGGUUGAUUCCGGUAACGAACGAGACCUCAGCCUGCUAACUAGUCACGAUUGGUUCUUCCAGUCGGCCGACUUCUUAGAGGGACUAUUGGCGACUAGCCAAUGGAAGUGUGAGGCAAUAACAGGUCUGUGAUGCCCUUAGAUGUUCUGGGCCGCACGCGCGCUACACUGAUGCAAUCAACGAGCCUAGCCUUGGCCGACAGGUCCGGGUAAUCUUUGAAACUGCAUCGUGAUGGGGAUAGAUGAUUGCAAUUAUUCAUCUUCAACGAGGAAUGCCUAGUAAGCGCGAGUCAUCAGCUCGCGUUGAUUACGUCCCUGCCCUUUGUACACACCGCCCGUCGCUCCUACCGAUUGGGUGUGCUGGUGAAGCGUUCGGAUUGGCGGCAGUGCGCGGUUCGCCGCUCGCUGCAGCCGAGAAGUUCGUUAAACCCUCCCACCUAGAGGAAGGAGAAGUCGUAACAAGGUUUCCGUAGGUGAACCUGCGGAAGGAUCAUUG
NIES_2353     UAGUCAUAUGCUUGUCUCAAAGAUUAAGCCAUGCAUGUCUAAGUAUAAACUGCUUUAUACUGUGAAACUGCGAAUGGCUCAUUAAAUCAGUUAUAGUUUAUUUGAUGGUACCUUACUACUCGGAUAACCGUAGUAAUUCUAGAGCUAAUACGUGCGGAAAUCCCGACUUCUGGAAGGGACGUAUUUAUUAGAUAAAAGGCCGACCGGGCUU-GCCCGAAUCGCGGUGAAUCAUGAUAACUCCACGAAUCGCAUGGCCUCAGCGCCGGCGAUGUUUCAUUCAAAUUUCUGCCCUAUCAACUUUCGACGGUAAGGUAUUGGCUUACCGUGGUGGUAACGGGUGACGGAGGAUUAGGGUUCGAUUCCGGAGAGGGAGCCUGAGAAACGGCUACCACAUCCAAGGAAGGCAGCAGGCGCGCAAAUUACCCAAUCUUGACACAAGGAGGUAGUGACAAUAAAUAACAAUACCGGGGUUUUUCAACUCUGGUAAUUGGAAUGAGUACAAUCUAAACCCCUUAACGAGGAUCAAUUGGAGGGCAAGUCUGGUGCCAGCAGCCGCGGUAAUUCCAGCUCCAAUAGCGUAUAUUUAAGUUGUUGCAGUUAAAAAGCUCGUAGUUGGAUUUCGGGCGGGCCCGGCCGGUCCGCCAU--UCGGUGUGCACUGACCGGGCCCGUCUUGUUGCCGGGGACGAGCUCCUGGGCUUAACUGUCCGGGACUCGGAGUCGGCGAGGUUACUUUGAGUAAAUUAGAGUGUUCAAAGCAGGCCUACGCUCUGAAUACAUUAGCAUGGAAUAACACGAUAGGACUCUGGCCUAUCUUGUUGGUCUGUGGGACCGGAGUAAUGAUUAAGAGGGACAGUCGGGGGCAUUCGUAUUUCAUUGUCAGAGGUGAAAUUCUUGGAUUUAUGAAAGACGAACUACUGCGAAAGCAUUUGCCAAGGAUGUUUUCAUUAAUCAAGAACGAAAGUUGGGGGCUCGAAGACGAUUAGAUACCGUCCUAGUCUCAACCAUAAACGAUGCCGACUAGGGAUUGGCGGGCGUUCUUUUGAUGACCCCGCCAGCACCUUAUGAGAAAUCAAAGUUUUUGGGUUCCGGGGGGAGUAUGGUCGCAAGGCUGAAACUUAAAGGAAUUGACGGAAGGGCACCACCAGGCGUGGAGCCUGCGGCUUAAUUUGACUCAACACGGGAAAACUUACCAGGUCCAGACAUAGUGAGGAUUGACAGAUUGAGAGCUCUUUCUUGAUUCUAUGGGUGGUGGUGCAUGGCCGUUCUUAGUUGGUGGGUUGCCUUGUCAGGUUGAUUCCGGUAACGAACGAGACCUCAGCCUGCUAACUAGUCACGAUUGGUUCUUCCAGUCGGCCGACUUCUUAGAGGGACUAUUGGCGACUAGCCAAUGGAAGUGUGAGGCAAUAACAGGUCUGUGAUGCCCUUAGAUGUUCUGGGCCGCACGCGCGCUACACUGAUGCAAUCAACGAGCCUAGCCUUGGCCGACAGGUCCGGGUAAUCUUUGAAACUGCAUCGUGAUGGGGAUAGAUGAUUGCAAUUAUUCAUCUUCAACGAGGAAUGCCUAGUAAGCGCGAGUCAUCAGCUCGCGUUGAUUACGUCCCUGCCCUUUGUACACACCGCCCGUCGCUCCUACCGAUUGGGUGUGCUGGUGAAGCGUUCGGAUUGGCGGCAGUGCGCGGUUCGCCGCUCGCUGCAGCCGAGAAGUUCGUUAAACCCUCCCACCUAGAGGAAGGAGAAGUCGUAACAAGGUUUCCGUAGGUGAACCUGCGGAAGGAUCAUUG
NIES_2252     UAGUCAUAUGCUUGUCUCAAAGAUUAAGCCAUGCAUGUCUAAGUAUAAACUGCUUUAUACUGUGAAACUGCGAAUGGCUCAUUAAAUCAGUUAUAGUUUAUUUGAUGGUACCUUACUACUCGGAUAACCGUAGUAAUUCUAGAGCUAAUACGUGCGGAAAUCCCGACUUCUGGAAGGGACGUAUUUAUUAGAUAAAAGGCCGACCGGGCUU-GCCCGAAUCGCGGUGAAUCAUGAUAACUCCACGAAUCGCAUGGCCUCAGCGCCGGCGAUGUUUCAUUCAAAUUUCUGCCCUAUCAACUUUCGACGGUAAGGUAUUGGCUUACCGUGGUGGUAACGGGUGACGGAGGAUUAGGGUUCGAUUCCGGAGAGGGAGCCUGAGAAACGGCUACCACAUCCAAGGAAGGCAGCAGGCGCGCAAAUUACCCAAUCUUGACACAAGGAGGUAGUGACAAUAAAUAACAAUACCGGGGUUUUUCAACUCUGGUAAUUGGAAUGAGUACAAUCUAAACCCCUUAACGAGGAUCAAUUGGAGGGCAAGUCUGGUGCCAGCAGCCGCGGUAAUUCCAGCUCCAAUAGCGUAUAUUUAAGUUGUUGCAGUUAAAAAGCUCGUAGUUGGAUUUCGGGCGGGCCCGGCCGGUCCGCCAU--UCGGUGUGCACUGACCGGGCCCGUCUUGUUGCCGGGGACGAGCUCCUGGGCUUAACUGUCCGGGACUCGGAGUCGGCGAGGUUACUUUGAGUAAAUUAGAGUGUUCAAAGCAGGCCUACGCUCUGAAUACAUUAGCAUGGAAUAACACGAUAGGACUCUGGCCUAUCUUGUUGGUCUGUGGGACCGGAGUAAUGAUUAAGAGGGACAGUCGGGGGCAUUCGUAUUUCAUUGUCAGAGGUGAAAUUCUUGGAUUUAUGAAAGACGAACUACUGCGAAAGCAUUUGCCAAGGAUGUUUUCAUUAAUCAAGAACGAAAGUUGGGGGCUCGAAGACGAUUAGAUACCGUCCUAGUCUCAACCAUAAACGAUGCCGACUAGGGAUUGGCGGGCGUUCUUUUGAUGACCCCGCCAGCACCUUAUGAGAAAUCAAAGUUUUUGGGUUCCGGGGGGAGUAUGGUCGCAAGGCUGAAACUUAAAGGAAUUGACGGAAGGGCACCACCAGGCGUGGAGCCUGCGGCUUAAUUUGACUCAACACGGGAAAACUUACCAGGUCCAGACAUAGUGAGGAUUGACAGAUUGAGAGCUCUUUCUUGAUUCUAUGGGUGGUGGUGCAUGGCCGUUCUUAGUUGGUGGGUUGCCUUGUCAGGUUGAUUCCGGUAACGAACGAGACCUCAGCCUGCUAACUAGUCACGAUUGGUUCUUCCAGUCGGCCGACUUCUUAGAGGGACUAUUGGCGACUAGCCAAUGGAAGUGUGAGGCAAUAACAGGUCUGUGAUGCCCUUAGAUGUUCUGGGCCGCACGCGCGCUACACUGAUGCAAUCAACGAGCCUAGCCUUGGCCGACAGGUCCGGGUAAUCUUUGAAACUGCAUCGUGAUGGGGAUAGAUGAUUGCAAUUAUUCAUCUUCAACGAGGAAUGCCUAGUAAGCGCGAGUCAUCAGCUCGCGUUGAUUACGUCCCUGCCCUUUGUACACACCGCCCGUCGCUCCUACCGAUUGGGUGUGCUGGUGAAGCGUUCGGAUUGGCGGCAGUGCGCGGUUCGCCGCUCGCUGCAGCCGAGAAGUUCGUUAAACCCUCCCACCUAGAGGAAGGAGAAGUCGUAACAAGGUUUCCGUAGGUGAACCUGCGGAAGGAUCAUUG
CCAP_812_3    UAGUCAUAUGCUUGUCUCAAAGAUUAAGCCAUGCAUGUCUAAGUAUAAACUGCUUUAUACUGUGAAACUGCGAAUGGCUCAUUAAAUCAGUUAUAGUUUAUUUGAUGGUACCUUACUACUCGGAUAACCGUAGUAAUUCUAGAGCUAAUACGUGCGGAAAUCCCGACUUCUGGAAGGGACGUAUUUAUUAGAUAAAAGGCCGACCGGGCUU-GCCCGAAUCGCGGUGAAUCAUGAUAACUCCACGAAUCGCAUGGCCUCAGCGCCGGCGAUGUUUCAUUCAAAUUUCUGCCCUAUCAACUUUCGACGGUAAGGUAUUGGCUUACCGUGGUGGUAACGGGUGACGGAGGAUUAGGGUUCGAUUCCGGAGAGGGAGCCUGAGAAACGGCUACCACAUCCAAGGAAGGCAGCAGGCGCGCAAAUUACCCAAUCUUGACACAAGGAGGUAGUGACAAUAAAUAACAAUACCGGGGUUUUUCAACUCUGGUAAUUGGAAUGAGUACAAUCUAAACCCCUUAACGAGGAUCAAUUGGAGGGCAAGUCUGGUGCCAGCAGCCGCGGUAAUUCCAGCUCCAAUAGCGUAUAUUUAAGUUGUUGCAGUUAAAAAGCUCGUAGUUGGAUUUCGGGCGGGCCCGGCCGGUCCGCCAU--UCGGUGUGCACUGACCGGGCCCGUCUUGUUGCCGGGGACGAGCUCCUGGGCUUAACUGUCCGGGACUCGGAGUCGGCGAGGUUACUUUGAGUAAAUUAGAGUGUUCAAAGCAGGCCUACGCUCUGAAUACAUUAGCAUGGAAUAACACGAUAGGACUCUGGCCUAUCUUGUUGGUCUGUGGGACCGGAGUAAUGAUUAAGAGGGACAGUCGGGGGCAUUCGUAUUUCAUUGUCAGAGGUGAAAUUCUUGGAUUUAUGAAAGACGAACUACUGCGAAAGCAUUUGCCAAGGAUGUUUUCAUUAAUCAAGAACGAAAGUUGGGGGCUCGAAGACGAUUAGAUACCGUCCUAGUCUCAACCAUAAACGAUGCCGACUAGGGAUUGGCGGGCGUUCUUUUGAUGACCCCGCCAGCACCUUAUGAGAAAUCAAAGUUUUUGGGUUCCGGGGGGAGUAUGGUCGCAAGGCUGAAACUUAAAGGAAUUGACGGAAGGGCACCACCAGGCGUGGAGCCUGCGGCUUAAUUUGACUCAACACGGGAAAACUUACCAGGUCCAGACAUAGUGAGGAUUGACAGAUUGAGAGCUCUUUCUUGAUUCUAUGGGUGGUGGUGCAUGGCCGUUCUUAGUUGGUGGGUUGCCUUGUCAGGUUGAUUCCGGUAACGAACGAGACCUCAGCCUGCUAACUAGUCACGAUUGGUUCUUCCAGUCGGCCGACUUCUUAGAGGGACUAUUGGCGACUAGCCAAUGGAAGUGUGAGGCAAUAACAGGUCUGUGAUGCCCUUAGAUGUUCUGGGCCGCACGCGCGCUACACUGAUGCAAUCAACGAGCCUAGCCUUGGCCGACAGGUCCGGGUAAUCUUUGAAACUGCAUCGUGAUGGGGAUAGAUGAUUGCAAUUAUUCAUCUUCAACGAGGAAUGCCUAGUAAGCGCGAGUCAUCAGCUCGCGUUGAUUACGUCCCUGCCCUUUGUACACACCGCCCGUCGCUCCUACCGAUUGGGUGUGCUGGUGAAGCGUUCGGAUUGGCGGCAGUGCGCGGUUCGCCGCUCGCUGCAGCCGAGAAGUUCGUUAAACCCUCCCACCUAGAGGAAGGAGAAGUCGUAACAAGGUUUCCGUAGGUGAACCUGCGGAAGGAUCAUUG
CAUP_H5105    UAGUCAUAUGCUUGUCUCAAAGAUUAAGCCAUGCAUGUCUAAGUAUAAACUGCUUUAUACUGUGAAACUGCGAAUGGCUCAUUAAAUCAGUUAUAGUUUAUUUGAUGGUACCUUACUACUCGGAUAACCGUAGUAAUUCUAGAGCUAAUACGUGCGGAAAUCCCGACUUCUGGAAGGGACGUAUUUAUUAGAUAAAAGGCCGACCGGGCUCUGCCCGAAUCGCGGUGAAUCAUGAUAACUCCACGAAUCGCAUGGCCCCAGUGCCGGCGAUGUUUCAUUCAAAUUUCUGCCCUAUCAACUUUCGACGGUAAGGUAUUGGCUUACCGUGGUGGUAACGGGUGACGGAGGAUUAGGGUUCGAUUCCGGAGAGGGAGCCUGAGAAACGGCUACCACAUCCAAGGAAGGCAGCAGGCGCGCAAAUUACCCAAUCUUGACACAAGGAGGUAGUGACAAUAAAUAACAAUACCGGGGUUUUUCAACUCUGGUAAUUGGAAUGAGUACAAUCUAAACCCCUUAACGAGGAUCAAUUGGAGGGCAAGUCUGGUGCCAGCAGCCGCGGUAAUUCCAGCUCCAAUAGCGUAUAUUUAAGUUGUUGCAGUUAAAAAGCUCGUAGUUGGAUUUCGGGCGGGCCCGGCCGGUCCGCCUU--UUGGUGUGCACUGACCGGGCCCGUCUUGUUGCCGGGGACGGGCUCCUGGGCUUAACUGUCCGGGACUCGGAGUCGGCGAGGUUACUUUGAGUAAAUUAGAGUGUUCAAAGCAGGCCUACGCUCUGAAUACAUUAGCAUGGAAUAACACGAUAGGACUCUGGCCUAUCUUGUUGGUCUGUGGGACCGGAGUAAUGAUUAAGAGGGACAGUCGGGGGCAUUCGUAUUUCAUUGUCAGAGGUGAAAUUCUUGGAUUUAUGAAAGACGAACUACUGCGAAAGCAUUUGCCAAGGAUGUUUUCAUUAAUCAAGAACGAAAGUUGGGGGCUCGAAGACGAUUAGAUACCGUCCUAGUCUCAACCAUAAACGAUGCCGACUAGGGAUUGGCGGGCGUUCUUUUGAUGACCCCGCCAGCACCUUAUGAGAAAUCAAAGUUUUUGGGUUCCGGGGGGAGUAUGGUCGCAAGGCUGAAACUUAAAGGAAUUGACGGAAGGGCACCACCAGGCGUGGAGCCUGCGGCUUAAUUUGACUCAACACGGGAAAACUUACCAGGUCCAGACAUAGUGAGGAUUGACAGAUUGAGAGCUCUUUCUUGAUUCUAUGGGUGGUGGUGCAUGGCCGUUCUUAGUUGGUGGGUUGCCUUGUCAGGUUGAUUCCGGUAACGAACGAGACCUCAGCCUGCUAACUAGUCACGAUUGGUUCUUCCAGUCGGCCGACUUCUUAGAGGGACUAUUGGCGACUAGCCAAUGGAAGUGUGAGGCAAUAACAGGUCUGUGAUGCCCUUAGAUGUUCUGGGCCGCACGCGCGCUACACUGAUGCAAUCAACGAGCCUAGCCUUGGCCGACAGGUCCGGGUAAUCUUUGAAACUGCAUCGUGAUGGGGAUAGAUGAUUGCAAUUAUUCAUCUUCAACGAGGAAUGCCUAGUAAGCGCGAGUCAUCAGCUCGCGUUGAUUACGUCCCUGCCCUUUGUACACACCGCCCGUCGCUCCUACCGAUUGGGUGUGCUGGUGAAGCGUUCGGAUUGGCGGCAGUGCGCGGUUCGCCGCUCGCUGCAGCCGAGAAGUUCGUUAAACCCUCCCACCUAGAGGAAGGAGAAGUCGUAACAAGGUUUCCGUAGGUGAACCUGCGGAAGGAUCAUUG
Wien_C20      UAGUCAUAUGCUUGUCUCAAAGAUUAAGCCAUGCAUGUCUAAGUAUAAACUGCUUUAUACUGUGAAACUGCGAAUGGCUCAUUAAAUCAGUUAUAGUUUAUUUGAUGGUACCUUACUACUCGGAUAACCGUAGUAAUUCUAGAGCUAAUACGUGCGGAAAUCCCGACUUCUGGAAGGGACGUAUUUAUUAGAUAAAAGGCCGACCGGGCUCUGCCCGAAUCGCGGUGAAUCAUGAUAACUCCACGAAUCGCAUGGCCCCAGUGCCGGCGAUGUUUCAUUCAAAUUUCUGCCCUAUCAACUUUCGACGGUAAGGUAUUGGCUUACCGUGGUGGUAACGGGUGACGGAGGAUUAGGGUUCGAUUCCGGAGAGGGAGCCUGAGAAACGGCUACCACAUCCAAGGAAGGCAGCAGGCGCGCAAAUUACCCAAUCUUGACACAAGGAGGUAGUGACAAUAAAUAACAAUACCGGGGUUUUUCAACUCUGGUAAUUGGAAUGAGUACAAUCUAAACCCCUUAACGAGGAUCAAUUGGAGGGCAAGUCUGGUGCCAGCAGCCGCGGUAAUUCCAGCUCCAAUAGCGUAUAUUUAAGUUGUUGCAGUUAAAAAGCUCGUAGUUGGAUUUCGGGCGGGCCCGGCCGGUCCGCCUU--UUGGUGUGCACUGACCGGGCCCGUCUUGUUGCCGGGGACGGGCUCCUGGGCUUAACUGUCCGGGACUCGGAGUCGGCGAGGUUACUUUGAGUAAAUUAGAGUGUUCAAAGCAGGCCUACGCUCUGAAUACAUUAGCAUGGAAUAACACGAUAGGACUCUGGCCUAUCUUGUUGGUCUGUGGGACCGGAGUAAUGAUUAAGAGGGACAGUCGGGGGCAUUCGUAUUUCAUUGUCAGAGGUGAAAUUCUUGGAUUUAUGAAAGACGAACUACUGCGAAAGCAUUUGCCAAGGAUGUUUUCAUUAAUCAAGAACGAAAGUUGGGGGCUCGAAGACGAUUAGAUACCGUCCUAGUCUCAACCAUAAACGAUGCCGACUAGGGAUUGGCGGGCGUUCUUUUGAUGACCCCGCCAGCACCUUAUGAGAAAUCAAAGUUUUUGGGUUCCGGGGGGAGUAUGGUCGCAAGGCUGAAACUUAAAGGAAUUGACGGAAGGGCACCACCAGGCGUGGAGCCUGCGGCUUAAUUUGACUCAACACGGGAAAACUUACCAGGUCCAGACAUAGUGAGGAUUGACAGAUUGAGAGCUCUUUCUUGAUUCUAUGGGUGGUGGUGCAUGGCCGUUCUUAGUUGGUGGGUUGCCUUGUCAGGUUGAUUCCGGUAACGAACGAGACCUCAGCCUGCUAACUAGUCACGAUUGGUUCUUCCAGUCGGCCGACUUCUUAGAGGGACUAUUGGCGACUAGCCAAUGGAAGUGUGAGGCAAUAACAGGUCUGUGAUGCCCUUAGAUGUUCUGGGCCGCACGCGCGCUACACUGAUGCAAUCAACGAGCCUAGCCUUGGCCGACAGGUCCGGGUAAUCUUUGAAACUGCAUCGUGAUGGGGAUAGAUGAUUGCAAUUAUUCAUCUUCAACGAGGAAUGCCUAGUAAGCGCGAGUCAUCAGCUCGCGUUGAUUACGUCCCUGCCCUUUGUACACACCGCCCGUCGCUCCUACCGAUUGGGUGUGCUGGUGAAGCGUUCGGAUUGGCGGCAGUGCGCGGUUCGCCGCUCGCUGCAGCCGAGAAGUUCGUUAAACCCUCCCACCUAGAGGAAGGAGAAGUCGUAACAAGGUUUCCGUAGGUGAACCUGCGGAAGGAUCAUUG
SAG_216_7     UAGUCAUAUGCUUGUCUCAAAGAUUAAGCCAUGCAUGUCUAAGUAUAAACUGCUUUAUACUGUGAAACUGCGAAUGGCUCAUUAAAUCAGUUAUAGUUUAUUUGAUGGUACCUUACUACUCGGAUAACCGUAGUAAUUCUAGAGCUAAUACGUGCGGAAAUCCCGACUUCUGGAAGGGACGUAUUUAUUAGAUAAAAGGCCGACCGGGCUCUGCCCGAAUCGCGGUGAAUCAUGAUAACUCCACGAAUCGCAUGGCCCCAGUGCCGGCGAUGUUUCAUUCAAAUUUCUGCCCUAUCAACUUUCGACGGUAAGGUAUUGGCUUACCGUGGUGGUAACGGGUGACGGAGGAUUAGGGUUCGAUUCCGGAGAGGGAGCCUGAGAAACGGCUACCACAUCCAAGGAAGGCAGCAGGCGCGCAAAUUACCCAAUCUUGACACAAGGAGGUAGUGACAAUAAAUAACAAUACCGGGGUUUUUCAACUCUGGUAAUUGGAAUGAGUACAAUCUAAACCCCUUAACGAGGAUCAAUUGGAGGGCAAGUCUGGUGCCAGCAGCCGCGGUAAUUCCAGCUCCAAUAGCGUAUAUUUAAGUUGUUGCAGUUAAAAAGCUCGUAGUUGGAUUUCGGGCGGGCCCGGCCGGUCCGCCUU--UUGGUGUGCACUGACCGGGCCCGUCUUGUUGCCGGGGACGGGCUCCUGGGCUUAACUGUCCGGGACUCGGAGUCGGCGAGGUUACUUUGAGUAAAUUAGAGUGUUCAAAGCAGGCCUACGCUCUGAAUACAUUAGCAUGGAAUAACACGAUAGGACUCUGGCCUAUCUUGUUGGUCUGUGGGACCGGAGUAAUGAUUAAGAGGGACAGUCGGGGGCAUUCGUAUUUCAUUGUCAGAGGUGAAAUUCUUGGAUUUAUGAAAGACGAACUACUGCGAAAGCAUUUGCCAAGGAUGUUUUCAUUAAUCAAGAACGAAAGUUGGGGGCUCGAAGACGAUUAGAUACCGUCCUAGUCUCAACCAUAAACGAUGCCGACUAGGGAUUGGCGGGCGUUCUUUUGAUGACCCCGCCAGCACCUUAUGAGAAAUCAAAGUUUUUGGGUUCCGGGGGGAGUAUGGUCGCAAGGCUGAAACUUAAAGGAAUUGACGGAAGGGCACCACCAGGCGUGGAGCCUGCGGCUUAAUUUGACUCAACACGGGAAAACUUACCAGGUCCAGACAUAGUGAGGAUUGACAGAUUGAGAGCUCUUUCUUGAUUCUAUGGGUGGUGGUGCAUGGCCGUUCUUAGUUGGUGGGUUGCCUUGUCAGGUUGAUUCCGGUAACGAACGAGACCUCAGCCUGCUAACUAGUCACGAUUGGUUCUUCCAGUCGGCCGACUUCUUAGAGGGACUAUUGGCGACUAGCCAAUGGAAGUGUGAGGCAAUAACAGGUCUGUGAUGCCCUUAGAUGUUCUGGGCCGCACGCGCGCUACACUGAUGCAAUCAACGAGCCUAGCCUUGGCCGACAGGUCCGGGUAAUCUUUGAAACUGCAUCGUGAUGGGGAUAGAUGAUUGCAAUUAUUCAUCUUCAACGAGGAAUGCCUAGUAAGCGCGAGUCAUCAGCUCGCGUUGAUUACGUCCCUGCCCUUUGUACACACCGCCCGUCGCUCCUACCGAUUGGGUGUGCUGGUGAAGCGUUCGGAUUGGCGGCAGUGCGCGGUUCGCCGCUCGCUGCAGCCGAGAAGUUCGUUAAACCCUCCCACCUAGAGGAAGGAGAAGUCGUAACAAGGUUUCCGUAGGUGAACCUGCGGAAGGAUCAUUG
SAG_69_80     UAGUCAUAUGCUUGUCUCAAAGAUUAAGCCAUGCAUGUCUAAGUAUAAACUGCUUUAUACUGUGAAACUGCGAAUGGCUCAUUAAAUCAGUUAUAGUUUAUUUGAUGGUACCUUACUACUCGGAUAACCGUAGUAAUUCUAGAGCUAAUACGUGCGGAAAUCCCGACUUCUGGAAGGGACGUAUUUAUUAGAUAAAAGGCCGACCGGGCUCUGCCCGAAUCGCGGUGAAUCAUGAUAACUCCACGAAUCGCAUGGCCCCAGUGCCGGCGAUGUUUCAUUCAAAUUUCUGCCCUAUCAACUUUCGACGGUAAGGUAUUGGCUUACCGUGGUGGUAACGGGUGACGGAGGAUUAGGGUUCGAUUCCGGAGAGGGAGCCUGAGAAACGGCUACCACAUCCAAGGAAGGCAGCAGGCGCGCAAAUUACCCAAUCUUGACACAAGGAGGUAGUGACAAUAAAUAACAAUACCGGGGUUUUUCAACUCUGGUAAUUGGAAUGAGUACAAUCUAAACCCCUUAACGAGGAUCAAUUGGAGGGCAAGUCUGGUGCCAGCAGCCGCGGUAAUUCCAGCUCCAAUAGCGUAUAUUUAAGUUGUUGCAGUUAAAAAGCUCGUAGUUGGAUUUCGGGCGGGCCCGGCCGGUCCGCCUU--UUGGUGUGCACUGACCGGGCCCGUCUUGUUGCCGGGGACGGGCUCCUGGGCUUAACUGUCCGGGACUCGGAGUCGGCGAGGUUACUUUGAGUAAAUUAGAGUGUUCAAAGCAGGCCUACGCUCUGAAUACAUUAGCAUGGAAUAACACGAUAGGACUCUGGCCUAUCUUGUUGGUCUGUGGGACCGGAGUAAUGAUUAAGAGGGACAGUCGGGGGCAUUCGUAUUUCAUUGUCAGAGGUGAAAUUCUUGGAUUUAUGAAAGACGAACUACUGCGAAAGCAUUUGCCAAGGAUGUUUUCAUUAAUCAAGAACGAAAGUUGGGGGCUCGAAGACGAUUAGAUACCGUCCUAGUCUCAACCAUAAACGAUGCCGACUAGGGAUUGGCGGGCGUUCUUUUGAUGACCCCGCCAGCACCUUAUGAGAAAUCAAAGUUUUUGGGUUCCGGGGGGAGUAUGGUCGCAAGGCUGAAACUUAAAGGAAUUGACGGAAGGGCACCACCAGGCGUGGAGCCUGCGGCUUAAUUUGACUCAACACGGGAAAACUUACCAGGUCCAGACAUAGUGAGGAUUGACAGAUUGAGAGCUCUUUCUUGAUUCUAUGGGUGGUGGUGCAUGGCCGUUCUUAGUUGGUGGGUUGCCUUGUCAGGUUGAUUCCGGUAACGAACGAGACCUCAGCCUGCUAACUAGUCACGAUUGGUUCUUCCAGUCGGCCGACUUCUUAGAGGGACUAUUGGCGACUAGCCAAUGGAAGUGUGAGGCAAUAACAGGUCUGUGAUGCCCUUAGAUGUUCUGGGCCGCACGCGCGCUACACUGAUGCAAUCAACGAGCCUAGCCUUGGCCGACAGGUCCGGGUAAUCUUUGAAACUGCAUCGUGAUGGGGAUAGAUGAUUGCAAUUAUUCAUCUUCAACGAGGAAUGCCUAGUAAGCGCGAGUCAUCAGCUCGCGUUGAUUACGUCCCUGCCCUUUGUACACACCGCCCGUCGCUCCUACCGAUUGGGUGUGCUGGUGAAGCGUUCGGAUUGGCGGCAGUGCGCGGUUCGCCGCUCGCUGCAGCCGAGAAGUUCGUUAAACCCUCCCACCUAGAGGAAGGAGAAGUCGUAACAAGGUUUCCGUAGGUGAACCUGCGGAAGGAUCAUUG
SAG_216_13    UAGUCAUAUGCUUGUCUCAAAGAUUAAGCCAUGCAUGUCUAAGUAUAAACUGCUUUAUACUGUGAAACUGCGAAUGGCUCAUUAAAUCAGUUAUAGUUUAUUUGAUGGUACCUUACUACUCGGAUAACCGUAGUAAUUCUAGAGCUAAUACGUGCGGAAAUCCCGACUUCUGGAAGGGACGUAUUUAUUAGAUAAAAGGCCGACCGGGCUCUGCCCGAAUCGCGGUGAAUCAUGAUAACUCCACGAAUCGCAUGGCCCCAGUGCCGGCGAUGUUUCAUUCAAAUUUCUGCCCUAUCAACUUUCGACGGUAAGGUAUUGGCUUACCGUGGUGGUAACGGGUGACGGAGGAUUAGGGUUCGAUUCCGGAGAGGGAGCCUGAGAAACGGCUACCACAUCCAAGGAAGGCAGCAGGCGCGCAAAUUACCCAAUCUUGACACAAGGAGGUAGUGACAAUAAAUAACAAUACCGGGGUUUUUCAACUCUGGUAAUUGGAAUGAGUACAAUCUAAACCCCUUAACGAGGAUCAAUUGGAGGGCAAGUCUGGUGCCAGCAGCCGCGGUAAUUCCAGCUCCAAUAGCGUAUAUUUAAGUUGUUGCAGUUAAAAAGCUCGUAGUUGGAUUUCGGGCGGGCCCGGCCGGUCCGCCUU--UUGGUGUGCACUGACCGGGCCCGUCUUGUUGCCGGGGACGGGCUCCUGGGCUUAACUGUCCGGGACUCGGAGUCGGCGAGGUUACUUUGAGUAAAUUAGAGUGUUCAAAGCAGGCCUACGCUCUGAAUACAUUAGCAUGGAAUAACACGAUAGGACUCUGGCCUAUCUUGUUGGUCUGUGGGACCGGAGUAAUGAUUAAGAGGGACAGUCGGGGGCAUUCGUAUUUCAUUGUCAGAGGUGAAAUUCUUGGAUUUAUGAAAGACGAACUACUGCGAAAGCAUUUGCCAAGGAUGUUUUCAUUAAUCAAGAACGAAAGUUGGGGGCUCGAAGACGAUUAGAUACCGUCCUAGUCUCAACCAUAAACGAUGCCGACUAGGGAUUGGCGGGCGUUCUUUUGAUGACCCCGCCAGCACCUUAUGAGAAAUCAAAGUUUUUGGGUUCCGGGGGGAGUAUGGUCGCAAGGCUGAAACUUAAAGGAAUUGACGGAAGGGCACCACCAGGCGUGGAGCCUGCGGCUUAAUUUGACUCAACACGGGAAAACUUACCAGGUCCAGACAUAGUGAGGAUUGACAGAUUGAGAGCUCUUUCUUGAUUCUAUGGGUGGUGGUGCAUGGCCGUUCUUAGUUGGUGGGUUGCCUUGUCAGGUUGAUUCCGGUAACGAACGAGACCUCAGCCUGCUAACUAGUCACGAUUGGUUCUUCCAGUCGGCCGACUUCUUAGAGGGACUAUUGGCGACUAGCCAAUGGAAGUGUGAGGCAAUAACAGGUCUGUGAUGCCCUUAGAUGUUCUGGGCCGCACGCGCGCUACACUGAUGCAAUCAACGAGCCUAGCCUUGGCCGACAGGUCCGGGUAAUCUUUGAAACUGCAUCGUGAUGGGGAUAGAUGAUUGCAAUUAUUCAUCUUCAACGAGGAAUGCCUAGUAAGCGCGAGUCAUCAGCUCGCGUUGAUUACGUCCCUGCCCUUUGUACACACCGCCCGUCGCUCCUACCGAUUGGGUGUGCUGGUGAAGCGUUCGGAUUGGCGGCAGUGCGCGGUUCGCCGCUCGCUGCAGCCGAGAAGUUCGUUAAACCCUCCCACCUAGAGGAAGGAGAAGUCGUAACAAGGUUUCCGUAGGUGAACCUGCGGAAGGAUCAUUG
SAG_216_3b    UAGUCAUAUGCUUGUCUCAAAGAUUAAGCCAUGCAUGUCUAAGUAUAAACUGCUUUAUACUGUGAAACUGCGAAUGGCUCAUUAAAUCAGUUAUAGUUUAUUUGAUGGUACCUUACUACUCGGAUAACCGUAGUAAUUCUAGAGCUAAUACGUGCGGAAAUCCCGACUUCUGGAAGGGACGUAUUUAUUAGAUAAAAGGCCGACCGGGCUU-GCCCGAAACGCGGUGAAUCAUGAUAACUCCACGAAUCGCAUGGCCUCAGCGCCGGCGAUGUUUCAUUCAAAUUUCUGCCCUAUCAACUUUCGACGGUAAGGUAUUGGCUUACCGUGGUGGUAACGGGUGACGGAGGAUUAGGGUUCGAUUCCGGAGAGGGAGCCUGAGAAACGGCUACCACAUCCAAGGAAGGCAGCAGGCGCGCAAAUUACCCAAUCUUGACACAAGGAGGUAGUGACAAUAAAUAACAAUACCGGGGUUUUUCAACUCUGGUAAUUGGAAUGAGUACAAUCUAAACCCCUUAACGAGGAUCAAUUGGAGGGCAAGUCUGGUGCCAGCAGCCGCGGUAAUUCCAGCUCCAAUAGCGUAUAUUUAAGUUGUUGCAGUUAAAAAGCUCGUAGUUGGAUUUCGGGCGGGCCCGGCCGGUCCGCCUU--UGGGUGUGCACUGACCGGGCCCGUCUUGUUGCCGGGGACGGGCUCCUGGGCUUAACUGUCCGGGACUCGGAGUCGGCGAGGUUACUUUGAGUAAAUUAGAGUGUUCAAAGCAGGCCUACGCUCUGAAUACAUUAGCAUGGAAUAACACGAUAGGACUCUGGCCUAUCUUGUUGGUCUGUGGGACCGGAGUAAUGAUUAAGAGGGACAGUCGGGGGCAUUCGUAUUUCAUUGUCAGAGGUGAAAUUCUUGGAUUUAUGAAAGACGAACUACUGCGAAAGCAUUUGCCAAGGAUGUUUUCAUUAAUCAAGAACGAAAGUUGGGGGCUCGAAGACGAUUAGAUACCGUCCUAGUCUCAACCAUAAACGAUGCCGACUAGGGAUUGGCGGGCGUUCUUUUGAUGACCCCGCCAGCACCUUAUGAGAAAUCAAAGUUUUUGGGUUCCGGGGGGAGUAUGGUCGCAAGGCUGAAACUUAAAGGAAUUGACGGAAGGGCACCACCAGGCGUGGAGCCUGCGGCUUAAUUUGACUCAACACGGGAAAACUUACCAGGUCCAGACAUAGUGAGGAUUGACAGAUUGAGAGCUCUUUCUUGAUUCUAUGGGUGGUGGUGCAUGGCCGUUCUUAGUUGGUGGGUUGCCUUGUCAGGUUGAUUCCGGUAACGAACGAGACCUCAGCCUGCUAACUAGUCACGAUUGGUUCUUCCAGUCGGCCGACUUCUUAGAGGGACUAUUGGCGACUAGCCAAUGGAAGUGUGAGGCAAUAACAGGUCUGUGAUGCCCUUAGAUGUUCUGGGCCGCACGCGCGCUACACUGAUGCAAUCAACGAGCCUAGCCUUGGCCGACAGGUCCGGGUAAUCUUUGAAACUGCAUCGUGAUGGGGAUAGAUGAUUGCAAUUAUUCAUCUUCAACGAGGAAUGCCUAGUAAGCGCGAGUCAUCAGCUCGCGUUGAUUACGUCCCUGCCCUUUGUACACACCGCCCGUCGCUCCUACCGAUUGGGUGUGCUGGUGAAGCGUUCGGAUUGGCGGCAGUGCGCGGUUCGCCGCUCGCUGCAGCCGAGAAGUUCGUUAAACCCUCCCACCUAGAGGAAGGAGAAGUCGUAACAAGGUUUCCGUAGGUGAACCUGCGGAAGGAUCAUUG
CAUP_H5107    UAGUCAUAUGCUUGUCUCAAAGAUUAAGCCAUGCAUGUCUAAGUAUAAACUGCUUUAUACUGUGAAACUGCGAAUGGCUCAUUAAAUCAGUUAUAGUUUAUUUGAUGGUACCUUACUACUCGGAUAACCGUAGUAAUUCUAGAGCUAAUACGUGCGGAAAUCCCGACUUCUGGAAGGGACGUAUUUAUUAGAUAAAAGGCCGACCGGGCUU-GCCCGAAACGCGGUGAAUCAUGAUAACUCCACGAAUCGCAUGGCCUCAGCGCCGGCGAUGUUUCAUUCAAAUUUCUGCCCUAUCAACUUUCGACGGUAAGGUAUUGGCUUACCGUGGUGGUAACGGGUGACGGAGGAUUAGGGUUCGAUUCCGGAGAGGGAGCCUGAGAAACGGCUACCACAUCCAAGGAAGGCAGCAGGCGCGCAAAUUACCCAAUCUUGACACAAGGAGGUAGUGACAAUAAAUAACAAUACCGGGGUUUUUCAACUCUGGUAAUUGGAAUGAGUACAAUCUAAACCCCUUAACGAGGAUCAAUUGGAGGGCAAGUCUGGUGCCAGCAGCCGCGGUAAUUCCAGCUCCAAUAGCGUAUAUUUAAGUUGUUGCAGUUAAAAAGCUCGUAGUUGGAUUUCGGGCGGGCCCGGCCGGUCCGCCUU--UGGGUGUGCACUGACCGGGCCCGUCUUGUUGCCGGGGACGGGCUCCUGGGCUUAACUGUCCGGGACUCGGAGUCGGCGAGGUUACUUUGAGUAAAUUAGAGUGUUCAAAGCAGGCCUACGCUCUGAAUACAUUAGCAUGGAAUAACACGAUAGGACUCUGGCCUAUCUUGUUGGUCUGUGGGACCGGAGUAAUGAUUAAGAGGGACAGUCGGGGGCAUUCGUAUUUCAUUGUCAGAGGUGAAAUUCUUGGAUUUAUGAAAGACGAACUACUGCGAAAGCAUUUGCCAAGGAUGUUUUCAUUAAUCAAGAACGAAAGUUGGGGGCUCGAAGACGAUUAGAUACCGUCCUAGUCUCAACCAUAAACGAUGCCGACUAGGGAUUGGCGGGCGUUCUUUUGAUGACCCCGCCAGCACCUUAUGAGAAAUCAAAGUUUUUGGGUUCCGGGGGGAGUAUGGUCGCAAGGCUGAAACUUAAAGGAAUUGACGGAAGGGCACCACCAGGCGUGGAGCCUGCGGCUUAAUUUGACUCAACACGGGAAAACUUACCAGGUCCAGACAUAGUGAGGAUUGACAGAUUGAGAGCUCUUUCUUGAUUCUAUGGGUGGUGGUGCAUGGCCGUUCUUAGUUGGUGGGUUGCCUUGUCAGGUUGAUUCCGGUAACGAACGAGACCUCAGCCUGCUAACUAGUCACGAUUGGUUCUUCCAGUCGGCCGACUUCUUAGAGGGACUAUUGGCGACUAGCCAAUGGAAGUGUGAGGCAAUAACAGGUCUGUGAUGCCCUUAGAUGUUCUGGGCCGCACGCGCGCUACACUGAUGCAAUCAACGAGCCUAGCCUUGGCCGACAGGUCCGGGUAAUCUUUGAAACUGCAUCGUGAUGGGGAUAGAUGAUUGCAAUUAUUCAUCUUCAACGAGGAAUGCCUAGUAAGCGCGAGUCAUCAGCUCGCGUUGAUUACGUCCCUGCCCUUUGUACACACCGCCCGUCGCUCCUACCGAUUGGGUGUGCUGGUGAAGCGUUCGGAUUGGCGGCAGUGCGCGGUUCGCCGCUCGCUGCAGCCGAGAAGUUCGUUAAACCCUCCCACCUAGAGGAAGGAGAAGUCGUAACAAGGUUUCCGUAGGUGAACCUGCGGAAGGAUCAUUG
SAG_216_2     UAGUCAUAUGCUUGUCUCAAAGAUUAAGCCAUGCAUGUCUAAGUAUAAACUGCUUUAUACUGUGAAACUGCGAAUGGCUCAUUAAAUCAGUUAUAGUUUAUUUGAUGGUACCUUACUACUCGGAUAACCGUAGUAAUUCUAGAGCUAAUACGUGCGGAAAUCCCGACUUCUGGAAGGGACGUAUUUAUUAGAUAAAAGGCCGACCGGGCUU-GCCCGAAACGCGGUGAAUCAUGAUAACUCCACGAAUCGCAUGGCCUCAGUGCCGGCGAUGUUUCAUUCAAAUUUCUGCCCUAUCAACUUUCGACGGUAAGGUAUUGGCUUACCGUGGUGGUAACGGGUGACGGAGGAUUAGGGUUCGAUUCCGGAGAGGGAGCCUGAGAAACGGCUACCACAUCCAAGGAAGGCAGCAGGCGCGCAAAUUACCCAAUCUUGACACAAGGAGGUAGUGACAAUAAAUAACAAUACCGGGGUUUUUCAACUCUGGUAAUUGGAAUGAGUACAAUCUAAACCCCUUAACGAGGAUCAAUUGGAGGGCAAGUCUGGUGCCAGCAGCCGCGGUAAUUCCAGCUCCAAUAGCGUAUAUUUAAGUUGUUGCAGUUAAAAAGCUCGUAGUUGGAUUUCGGGCGGGCCCGGCCGGUCCGCCUU--CGGGUGUGCACUGACCGGGCCCGUCUUGUUGCCGGGGACGGGCUCCUGGGCUUCACUGUCCGGGACUCGGAGUCGGCGAGGUUACUUUGAGUAAAUUAGAGUGUUCAAAGCAGGCCUACGCUCUGAAUACAUUAGCAUGGAAUAACACGAUAGGACUCUGGCCUAUCUUGUUGGUCUGUGGGACCGGAGUAAUGAUUAAGAGGGACAGUCGGGGGCAUUCGUAUUUCAUUGUCAGAGGUGAAAUUCUUGGAUUUAUGAAAGACGAACUACUGCGAAAGCAUUUGCCAAGGAUGUUUUCAUUAAUCAAGAACGAAAGUUGGGGGCUCGAAGACGAUUAGAUACCGUCCUAGUCUCAACCAUAAACGAUGCCGACUAGGGAUUGGCGGGCGUUCUUUUGAUGACCCCGCCAGCACCUUAUGAGAAAUCAAAGUUUUUGGGUUCCGGGGGGAGUAUGGUCGCAAGGCUGAAACUUAAAGGAAUUGACGGAAGGGCACCACCAGGCGUGGAGCCUGCGGCUUAAUUUGACUCAACACGGGAAAACUUACCAGGUCCAGACAUAGUGAGGAUUGACAGAUUGAGAGCUCUUUCUUGAUUCUAUGGGUGGUGGUGCAUGGCCGUUCUUAGUUGGUGGGUUGCCUUGUCAGGUUGAUUCCGGUAACGAACGAGACCUCAGCCUGCUAACUAGUCACGAUUGGUUCUUCCAGUCGGCCGACUUCUUAGAGGGACUAUUGGCGACUAGCCAAUGGAAGUGUGAGGCAAUAACAGGUCUGUGAUGCCCUUAGAUGUUCUGGGCCGCACGCGCGCUACACUGAUGCAAUCAACGAGCCUAGCCUUGGCCGACAGGUCCGGGUAAUCUUUGAAACUGCAUCGUGAUGGGGAUAGAUGAUUGCAAUUAUUCAUCUUCAACGAGGAAUGCCUAGUAAGCGCGAGUCAUCAGCUCGCGUUGAUUACGUCCCUGCCCUUUGUACACACCGCCCGUCGCUCCUACCGAUUGGGUGUGCUGGUGAAGCGUUCGGAUUGGCGGCAGUGCGCGGUUCGCCGCUCGCUGCAGCCGAGAAGUUCGUUAAACCCUCCCACCUAGAGGAAGGAGAAGUCGUAACAAGGUUUCCGUAGGUGAACCUGCGGAAGGAUCAUUG
SAG_216_3c    UAGUCAUAUGCUUGUCUCAAAGAUUAAGCCAUGCAUGUCUAAGUAUAAACUGCUUUAUACUGUGAAACUGCGAAUGGCUCAUUAAAUCAGUUAUAGUUUAUUUGAUGGUACCUUACUACUCGGAUAACCGUAGUAAUUCUAGAGCUAAUACGUGCGGAAAUCCCGACUUCUGGAAGGGACGUAUUUAUUAGAUAAAAGGCCGACCGGGCUU-GCCCGAAACGCGGUGAAUCAUGAUAACUCCACGAAUCGCAUGGCCUCAGUGCCGGCGAUGUUUCAUUCAAAUUUCUGCCCUAUCAACUUUCGACGGUAAGGUAUUGGCUUACCGUGGUGGUAACGGGUGACGGAGGAUUAGGGUUCGAUUCCGGAGAGGGAGCCUGAGAAACGGCUACCACAUCCAAGGAAGGCAGCAGGCGCGCAAAUUACCCAAUCUUGACACAAGGAGGUAGUGACAAUAAAUAACAAUACCGGGGUUUUUCAACUCUGGUAAUUGGAAUGAGUACAAUCUAAACCCCUUAACGAGGAUCAAUUGGAGGGCAAGUCUGGUGCCAGCAGCCGCGGUAAUUCCAGCUCCAAUAGCGUAUAUUUAAGUUGUUGCAGUUAAAAAGCUCGUAGUUGGAUUUCGGGCGGGCCCGGCCGGUCCGCCUU--CGGGUGUGCACUGACCGGGCCCGUCUUGUUGCCGGGGACGGGCUCCUGGGCUUCACUGUCCGGGACUCGGAGUCGGCGAGGUUACUUUGAGUAAAUUAGAGUGUUCAAAGCAGGCCUACGCUCUGAAUACAUUAGCAUGGAAUAACACGAUAGGACUCUGGCCUAUCUUGUUGGUCUGUGGGACCGGAGUAAUGAUUAAGAGGGACAGUCGGGGGCAUUCGUAUUUCAUUGUCAGAGGUGAAAUUCUUGGAUUUAUGAAAGACGAACUACUGCGAAAGCAUUUGCCAAGGAUGUUUUCAUUAAUCAAGAACGAAAGUUGGGGGCUCGAAGACGAUUAGAUACCGUCCUAGUCUCAACCAUAAACGAUGCCGACUAGGGAUUGGCGGGCGUUCUUUUGAUGACCCCGCCAGCACCUUAUGAGAAAUCAAAGUUUUUGGGUUCCGGGGGGAGUAUGGUCGCAAGGCUGAAACUUAAAGGAAUUGACGGAAGGGCACCACCAGGCGUGGAGCCUGCGGCUUAAUUUGACUCAACACGGGAAAACUUACCAGGUCCAGACAUAGUGAGGAUUGACAGAUUGAGAGCUCUUUCUUGAUUCUAUGGGUGGUGGUGCAUGGCCGUUCUUAGUUGGUGGGUUGCCUUGUCAGGUUGAUUCCGGUAACGAACGAGACCUCAGCCUGCUAACUAGUCACGAUUGGUUCUUCCAGUCGGCCGACUUCUUAGAGGGACUAUUGGCGACUAGCCAAUGGAAGUGUGAGGCAAUAACAGGUCUGUGAUGCCCUUAGAUGUUCUGGGCCGCACGCGCGCUACACUGAUGCAAUCAACGAGCCUAGCCUUGGCCGACAGGUCCGGGUAAUCUUUGAAACUGCAUCGUGAUGGGGAUAGAUGAUUGCAAUUAUUCAUCUUCAACGAGGAAUGCCUAGUAAGCGCGAGUCAUCAGCUCGCGUUGAUUACGUCCCUGCCCUUUGUACACACCGCCCGUCGCUCCUACCGAUUGGGUGUGCUGGUGAAGCGUUCGGAUUGGCGGCAGUGCGCGGUUCGCCGCUCGCUGCAGCCGAGAAGUUCGUUAAACCCUCCCACCUAGAGGAAGGAGAAGUCGUAACAAGGUUUCCGUAGGUGAACCUGCGGAAGGAUCAUUG
SAG_216_8     UAGUCAUAUGCUUGUCUCAAAGAUUAAGCCAUGCAUGUCUAAGUAUAAACUGCUUUAUACUGUGAAACUGCGAAUGGCUCAUUAAAUCAGUUAUAGUUUAUUUGAUGGUACCUUACUACUCGGAUAACCGUAGUAAUUCUAGAGCUAAUACGUGCGGAAAUCCCGACUUCUGGAAGGGACGUAUUUAUUAGAUAAAAGGCCGACCGGGCUU-GCCCGAAACGCGGUGAAUCAUGAUAACUCCACGAAUCGCAUGGCCUCAGUGCCGGCGAUGUUUCAUUCAAAUUUCUGCCCUAUCAACUUUCGACGGUAAGGUAUUGGCUUACCGUGGUGGUAACGGGUGACGGAGGAUUAGGGUUCGAUUCCGGAGAGGGAGCCUGAGAAACGGCUACCACAUCCAAGGAAGGCAGCAGGCGCGCAAAUUACCCAAUCUUGACACAAGGAGGUAGUGACAAUAAAUAACAAUACCGGGGUUUUUCAACUCUGGUAAUUGGAAUGAGUACAAUCUAAACCCCUUAACGAGGAUCAAUUGGAGGGCAAGUCUGGUGCCAGCAGCCGCGGUAAUUCCAGCUCCAAUAGCGUAUAUUUAAGUUGUUGCAGUUAAAAAGCUCGUAGUUGGAUUUCGGGCGGGCCCGGCCGGUCCGCCUU--CGGGUGUGCACUGACCGGGCCCGUCUUGUUGCCGGGGACGGGCUCCUGGGCUUCACUGUCCGGGACUCGGAGUCGGCGAGGUUACUUUGAGUAAAUUAGAGUGUUCAAAGCAGGCCUACGCUCUGAAUACAUUAGCAUGGAAUAACACGAUAGGACUCUGGCCUAUCUUGUUGGUCUGUGGGACCGGAGUAAUGAUUAAGAGGGACAGUCGGGGGCAUUCGUAUUUCAUUGUCAGAGGUGAAAUUCUUGGAUUUAUGAAAGACGAACUACUGCGAAAGCAUUUGCCAAGGAUGUUUUCAUUAAUCAAGAACGAAAGUUGGGGGCUCGAAGACGAUUAGAUACCGUCCUAGUCUCAACCAUAAACGAUGCCGACUAGGGAUUGGCGGGCGUUCUUUUGAUGACCCCGCCAGCACCUUAUGAGAAAUCAAAGUUUUUGGGUUCCGGGGGGAGUAUGGUCGCAAGGCUGAAACUUAAAGGAAUUGACGGAAGGGCACCACCAGGCGUGGAGCCUGCGGCUUAAUUUGACUCAACACGGGAAAACUUACCAGGUCCAGACAUAGUGAGGAUUGACAGAUUGAGAGCUCUUUCUUGAUUCUAUGGGUGGUGGUGCAUGGCCGUUCUUAGUUGGUGGGUUGCCUUGUCAGGUUGAUUCCGGUAACGAACGAGACCUCAGCCUGCUAACUAGUCACGAUUGGUUCUUCCAGUCGGCCGACUUCUUAGAGGGACUAUUGGCGACUAGCCAAUGGAAGUGUGAGGCAAUAACAGGUCUGUGAUGCCCUUAGAUGUUCUGGGCCGCACGCGCGCUACACUGAUGCAAUCAACGAGCCUAGCCUUGGCCGACAGGUCCGGGUAAUCUUUGAAACUGCAUCGUGAUGGGGAUAGAUGAUUGCAAUUAUUCAUCUUCAACGAGGAAUGCCUAGUAAGCGCGAGUCAUCAGCUCGCGUUGAUUACGUCCCUGCCCUUUGUACACACCGCCCGUCGCUCCUACCGAUUGGGUGUGCUGGUGAAGCGUUCGGAUUGGCGGCAGUGCGCGGUUCGCCGCUCGCUGCAGCCGAGAAGUUCGUUAAACCCUCCCACCUAGAGGAAGGAGAAGUCGUAACAAGGUUUCCGUAGGUGAACCUGCGGAAGGAUCAUUG
SAG_216_9a    UAGUCAUAUGCUUGUCUCAAAGAUUAAGCCAUGCAUGUCUAAGUAUAAACUGCUUUAUACUGUGAAACUGCGAAUGGCUCAUUAAAUCAGUUAUAGUUUAUUUGAUGGUACCUUACUACUCGGAUAACCGUAGUAAUUCUAGAGCUAAUACGUGCGGAAAUCCCGACUUCUGGAAGGGACGUAUUUAUUAGAUAAAAGGCCGACCGGGCUU-GCCCGAAACGCGGUGAAUCAUGAUAACUCCACGAAUCGCAUGGCCUCAGUGCCGGCGAUGUUUCAUUCAAAUUUCUGCCCUAUCAACUUUCGACGGUAAGGUAUUGGCUUACCGUGGUGGUAACGGGUGACGGAGGAUUAGGGUUCGAUUCCGGAGAGGGAGCCUGAGAAACGGCUACCACAUCCAAGGAAGGCAGCAGGCGCGCAAAUUACCCAAUCUUGACACAAGGAGGUAGUGACAAUAAAUAACAAUACCGGGGUUUUUCAACUCUGGUAAUUGGAAUGAGUACAAUCUAAACCCCUUAACGAGGAUCAAUUGGAGGGCAAGUCUGGUGCCAGCAGCCGCGGUAAUUCCAGCUCCAAUAGCGUAUAUUUAAGUUGUUGCAGUUAAAAAGCUCGUAGUUGGAUUUCGGGCGGGCCCGGCCGGUCCGCCUU--CGGGUGUGCACUGACCGGGCCCGUCUUGUUGCCGGGGACGGGCUCCUGGGCUUCACUGUCCGGGACUCGGAGUCGGCGAGGUUACUUUGAGUAAAUUAGAGUGUUCAAAGCAGGCCUACGCUCUGAAUACAUUAGCAUGGAAUAACACGAUAGGACUCUGGCCUAUCUUGUUGGUCUGUGGGACCGGAGUAAUGAUUAAGAGGGACAGUCGGGGGCAUUCGUAUUUCAUUGUCAGAGGUGAAAUUCUUGGAUUUAUGAAAGACGAACUACUGCGAAAGCAUUUGCCAAGGAUGUUUUCAUUAAUCAAGAACGAAAGUUGGGGGCUCGAAGACGAUUAGAUACCGUCCUAGUCUCAACCAUAAACGAUGCCGACUAGGGAUUGGCGGGCGUUCUUUUGAUGACCCCGCCAGCACCUUAUGAGAAAUCAAAGUUUUUGGGUUCCGGGGGGAGUAUGGUCGCAAGGCUGAAACUUAAAGGAAUUGACGGAAGGGCACCACCAGGCGUGGAGCCUGCGGCUUAAUUUGACUCAACACGGGAAAACUUACCAGGUCCAGACAUAGUGAGGAUUGACAGAUUGAGAGCUCUUUCUUGAUUCUAUGGGUGGUGGUGCAUGGCCGUUCUUAGUUGGUGGGUUGCCUUGUCAGGUUGAUUCCGGUAACGAACGAGACCUCAGCCUGCUAACUAGUCACGAUUGGUUCUUCCAGUCGGCCGACUUCUUAGAGGGACUAUUGGCGACUAGCCAAUGGAAGUGUGAGGCAAUAACAGGUCUGUGAUGCCCUUAGAUGUUCUGGGCCGCACGCGCGCUACACUGAUGCAAUCAACGAGCCUAGCCUUGGCCGACAGGUCCGGGUAAUCUUUGAAACUGCAUCGUGAUGGGGAUAGAUGAUUGCAAUUAUUCAUCUUCAACGAGGAAUGCCUAGUAAGCGCGAGUCAUCAGCUCGCGUUGAUUACGUCCCUGCCCUUUGUACACACCGCCCGUCGCUCCUACCGAUUGGGUGUGCUGGUGAAGCGUUCGGAUUGGCGGCAGUGCGCGGUUCGCCGCUCGCUGCAGCCGAGAAGUUCGUUAAACCCUCCCACCUAGAGGAAGGAGAAGUCGUAACAAGGUUUCCGUAGGUGAACCUGCGGAAGGAUCAUUG
SAG_216_5     UAGUCAUAUGCUUGUCUCAAAGAUUAAGCCAUGCAUGUCUAAGUAUAAACUGCUUUAUACUGUGAAACUGCGAAUGGCUCAUUAAAUCAGUUAUAGUUUAUUUGAUGGUACCUUACUACUCGGAUAACCGUAGUAAUUCUAGAGCUAAUACGUGCGGAAAUCCCGACUUCUGGAAGGGACGUAUUUAUUAGAUAAAAGGCCGACCGGGCUU-GCCCGAAACGCGGUGAAUCAUGAUAACUCCACGAAUCGCAUGGCCUCAGUGCCGGCGAUGUUUCAUUCAAAUUUCUGCCCUAUCAACUUUCGACGGUAAGGUAUUGGCUUACCGUGGUGGUAACGGGUGACGGAGGAUUAGGGUUCGAUUCCGGAGAGGGAGCCUGAGAAACGGCUACCACAUCCAAGGAAGGCAGCAGGCGCGCAAAUUACCCAAUCUUGACACAAGGAGGUAGUGACAAUAAAUAACAAUACCGGGGUUUUUCAACUCUGGUAAUUGGAAUGAGUACAAUCUAAACCCCUUAACGAGGAUCAAUUGGAGGGCAAGUCUGGUGCCAGCAGCCGCGGUAAUUCCAGCUCCAAUAGCGUAUAUUUAAGUUGUUGCAGUUAAAAAGCUCGUAGUUGGAUUUCGGGCGGGCCCGGCCGGUCCGCCUU--CGGGUGUGCACUGACCGGGCCCGUCUUGUUGCCGGGGACGGGCUCCUGGGCUUCACUGUCCGGGACUCGGAGUCGGCGAGGUUACUUUGAGUAAAUUAGAGUGUUCAAAGCAGGCCUACGCUCUGAAUACAUUAGCAUGGAAUAACACGAUAGGACUCUGGCCUAUCUUGUUGGUCUGUGGGACCGGAGUAAUGAUUAAGAGGGACAGUCGGGGGCAUUCGUAUUUCAUUGUCAGAGGUGAAAUUCUUGGAUUUAUGAAAGACGAACUACUGCGAAAGCAUUUGCCAAGGAUGUUUUCAUUAAUCAAGAACGAAAGUUGGGGGCUCGAAGACGAUUAGAUACCGUCCUAGUCUCAACCAUAAACGAUGCCGACUAGGGAUUGGCGGGCGUUCUUUUGAUGACCCCGCCAGCACCUUAUGAGAAAUCAAAGUUUUUGGGUUCCGGGGGGAGUAUGGUCGCAAGGCUGAAACUUAAAGGAAUUGACGGAAGGGCACCACCAGGCGUGGAGCCUGCGGCUUAAUUUGACUCAACACGGGAAAACUUACCAGGUCCAGACAUAGUGAGGAUUGACAGAUUGAGAGCUCUUUCUUGAUUCUAUGGGUGGUGGUGCAUGGCCGUUCUUAGUUGGUGGGUUGCCUUGUCAGGUUGAUUCCGGUAACGAACGAGACCUCAGCCUGCUAACUAGUCACGAUUGGUUCUUCCAGUCGGCCGGCUUCUUAGAGGGACUAUUGGCGACUAGCCAAUGGAAGUGUGAGGCAAUAACAGGUCUGUGAUGCCCUUAGAUGUUCUGGGCCGCACGCGCGCUACACUGAUGCAGUCAACGAGCCUAGCCUUGGCCGACAGGUCCGGGUAAUCUUUGAAACUGCAUCGUGAUGGGGAUAGAUGAUUGCAAUUAUUCAUCUUCAACGAGGAAUGCCUAGUAAGCGCGAGUCAUCAGCUCGCGUUGAUUACGUCCCUGCCCUUUGUACACACCGCCCGUCGCUCCUACCGAUUGGGUGUGCUGGUGAAGCGUUCGGAUUGGCGGCAGUGCGCGGUUCGCCGCUCGCUGCAGCCGAGAAGUUCGUUAAACCCUCCCACCUAGAGGAAGGAGAAGUCGUAACAAGGUUUCCGUAGGUGAACCUGCGGAAGGAUCAUUG
SAG_216_11a   UAGUCAUAUGCUUGUCUCAAAGAUUAAGCCAUGCAUGUCUAAGUAUAAACUGCUUUAUACUGUGAAACUGCGAAUGGCUCAUUAAAUCAGUUAUAGUUUAUUUGAUGGUACCUUACUACUCGGAUAACCGUAGUAAUUCUAGAGCUAAUACGUGCGGAAAUCCCGACUUCUGGAAGGGACGUAUUUAUUAGAUAAAAGGCCGACCGGGCUU-GCCCGAAACGCGGUGAAUCAUGAUAACUCCACGAAUCGCAUGGCCUCAGUGCCGGCGAUGUUUCAUUCAAAUUUCUGCCCUAUCAACUUUCGACGGUAAGGUAUUGGCUUACCGUGGUGGUAACGGGUGACGGAGGAUUAGGGUUCGAUUCCGGAGAGGGAGCCUGAGAAACGGCUACCACAUCCAAGGAAGGCAGCAGGCGCGCAAAUUACCCAAUCUUGACACAAGGAGGUAGUGACAAUAAAUAACAAUACCGGGGUUUUUCAACUCUGGUAAUUGGAAUGAGUACAAUCUAAACCCCUUAACGAGGAUCAAUUGGAGGGCAAGUCUGGUGCCAGCAGCCGCGGUAAUUCCAGCUCCAAUAGCGUAUAUUUAAGUUGUUGCAGUUAAAAAGCUCGUAGUUGGAUUUCGGGCGGGCCCGGCCGGUCCGCCUU--CGGGUGUGCACUGACCGGGCCCGUCUUGUUGCCGGGGACGGGCUCCUGGGCUUCACUGUCCGGGACUCGGAGUCGGCGAGGUUACUUUGAGUAAAUUAGAGUGUUCAAAGCAGGCCUACGCUCUGAAUACAUUAGCAUGGAAUAACACGAUAGGACUCUGGCCUAUCUUGUUGGUCUGUGGGACCGGAGUAAUGAUUAAGAGGGACAGUCGGGGGCAUUCGUAUUUCAUUGUCAGAGGUGAAAUUCUUGGAUUUAUGAAAGACGAACUACUGCGAAAGCAUUUGCCAAGGAUGUUUUCAUUAAUCAAGAACGAAAGUUGGGGGCUCGAAGACGAUUAGAUACCGUCCUAGUCUCAACCAUAAACGAUGCCGACUAGGGAUUGGCGGGCGUUCUUUUGAUGACCCCGCCAGCACCUUAUGAGAAAUCAAAGUUUUUGGGUUCCGGGGGGAGUAUGGUCGCAAGGCUGAAACUUAAAGGAAUUGACGGAAGGGCACCACCAGGCGUGGAGCCUGCGGCUUAAUUUGACUCAACACGGGAAAACUUACCAGGUCCAGACAUAGUGAGGAUUGACAGAUUGAGAGCUCUUUCUUGAUUCUAUGGGUGGUGGUGCAUGGCCGUUCUUAGUUGGUGGGUUGCCUUGUCAGGUUGAUUCCGGUAACGAACGAGACCUCAGCCUGCUAACUAGUCACGAUUGGUUCUUCCAGUCGGCCGGCUUCUUAGAGGGACUAUUGGCGACUAGCCAAUGGAAGUGUGAGGCAAUAACAGGUCUGUGAUGCCCUUAGAUGUUCUGGGCCGCACGCGCGCUACACUGAUGCAGUCAACGAGCCUAGCCUUGGCCGACAGGUCCGGGUAAUCUUUGAAACUGCAUCGUGAUGGGGAUAGAUGAUUGCAAUUAUUCAUCUUCAACGAGGAAUGCCUAGUAAGCGCGAGUCAUCAGCUCGCGUUGAUUACGUCCCUGCCCUUUGUACACACCGCCCGUCGCUCCUACCGAUUGGGUGUGCUGGUGAAGCGUUCGGAUUGGCGGCAGUGCGCGGUUCGCCGCUCGCUGCAGCCGAGAAGUUCGUUAAACCCUCCCACCUAGAGGAAGGAGAAGUCGUAACAAGGUUUCCGUAGGUGAACCUGCGGAAGGAUCAUUG
SAG_216_11b   UAGUCAUAUGCUUGUCUCAAAGAUUAAGCCAUGCAUGUCUAAGUAUAAACUGCUUUAUACUGUGAAACUGCGAAUGGCUCAUUAAAUCAGUUAUAGUUUAUUUGAUGGUACCUUACUACUCGGAUAACCGUAGUAAUUCUAGAGCUAAUACGUGCGGAAAUCCCGACUUCUGGAAGGGACGUAUUUAUUAGAUAAAAGGCCGACCGGGCUU-GCCCGAAACGCGGUGAAUCAUGAUAACUCCACGAAUCGCAUGGCCUCAGUGCCGGCGAUGUUUCAUUCAAAUUUCUGCCCUAUCAACUUUCGACGGUAAGGUAUUGGCUUACCGUGGUGGUAACGGGUGACGGAGGAUUAGGGUUCGAUUCCGGAGAGGGAGCCUGAGAAACGGCUACCACAUCCAAGGAAGGCAGCAGGCGCGCAAAUUACCCAAUCUUGACACAAGGAGGUAGUGACAAUAAAUAACAAUACCGGGGUUUUUCAACUCUGGUAAUUGGAAUGAGUACAAUCUAAACCCCUUAACGAGGAUCAAUUGGAGGGCAAGUCUGGUGCCAGCAGCCGCGGUAAUUCCAGCUCCAAUAGCGUAUAUUUAAGUUGUUGCAGUUAAAAAGCUCGUAGUUGGAUUUCGGGCGGGCCCGGCCGGUCCGCCUU--CGGGUGUGCACUGACCGGGCCCGUCUUGUUGCCGGGGACGGGCUCCUGGGCUUCACUGUCCGGGACUCGGAGUCGGCGAGGUUACUUUGAGUAAAUUAGAGUGUUCAAAGCAGGCCUACGCUCUGAAUACAUUAGCAUGGAAUAACACGAUAGGACUCUGGCCUAUCUUGUUGGUCUGUGGGACCGGAGUAAUGAUUAAGAGGGACAGUCGGGGGCAUUCGUAUUUCAUUGUCAGAGGUGAAAUUCUUGGAUUUAUGAAAGACGAACUACUGCGAAAGCAUUUGCCAAGGAUGUUUUCAUUAAUCAAGAACGAAAGUUGGGGGCUCGAAGACGAUUAGAUACCGUCCUAGUCUCAACCAUAAACGAUGCCGACUAGGGAUUGGCGGGCGUUCUUUUGAUGACCCCGCCAGCACCUUAUGAGAAAUCAAAGUUUUUGGGUUCCGGGGGGAGUAUGGUCGCAAGGCUGAAACUUAAAGGAAUUGACGGAAGGGCACCACCAGGCGUGGAGCCUGCGGCUUAAUUUGACUCAACACGGGAAAACUUACCAGGUCCAGACAUAGUGAGGAUUGACAGAUUGAGAGCUCUUUCUUGAUUCUAUGGGUGGUGGUGCAUGGCCGUUCUUAGUUGGUGGGUUGCCUUGUCAGGUUGAUUCCGGUAACGAACGAGACCUCAGCCUGCUAACUAGUCACGAUUGGUUCUUCCAGUCGGCCGGCUUCUUAGAGGGACUAUUGGCGACUAGCCAAUGGAAGUGUGAGGCAAUAACAGGUCUGUGAUGCCCUUAGAUGUUCUGGGCCGCACGCGCGCUACACUGAUGCAGUCAACGAGCCUAGCCUUGGCCGACAGGUCCGGGUAAUCUUUGAAACUGCAUCGUGAUGGGGAUAGAUGAUUGCAAUUAUUCAUCUUCAACGAGGAAUGCCUAGUAAGCGCGAGUCAUCAGCUCGCGUUGAUUACGUCCCUGCCCUUUGUACACACCGCCCGUCGCUCCUACCGAUUGGGUGUGCUGGUGAAGCGUUCGGAUUGGCGGCAGUGCGCGGUUCGCCGCUCGCUGCAGCCGAGAAGUUCGUUAAACCCUCCCACCUAGAGGAAGGAGAAGUCGUAACAAGGUUUCCGUAGGUGAACCUGCGGAAGGAUCAUUG
SAG_216_6     UAGUCAUAUGCUUGUCUCAAAGAUUAAGCCAUGCAUGUCUAAGUAUAAACUGCUUUAUACUGUGAAACUGCGAAUGGCUCAUUAAAUCAGUUAUAGUUUAUUUGAUGGUACCUUACUACUCGGAUAACCGUAGUAAUUCUAGAGCUAAUACGUGCGGAAAUCCCGACUUCUGGAAGGGACGUAUUUAUUAGAUAAAAGGCCGACCGGGCUU-GCCCGAAACGCGGUGAAUCAUGAUAACUCCACGAAUCGCAUGGCCUCAGUGCCGGCGAUGUUUCAUUCAAAUUUCUGCCCUAUCAACUUUCGACGGUAAGGUAUUGGCUUACCGUGGUGGUAACGGGUGACGGAGGAUUAGGGUUCGAUUCCGGAGAGGGAGCCUGAGAAACGGCUACCACAUCCAAGGAAGGCAGCAGGCGCGCAAAUUACCCAAUCUUGACACAAGGAGGUAGUGACAAUAAAUAACAAUACCGGGGUUUUUCAACUCUGGUAAUUGGAAUGAGUACAAUCUAAACCCCUUAACGAGGAUCAAUUGGAGGGCAAGUCUGGUGCCAGCAGCCGCGGUAAUUCCAGCUCCAAUAGCGUAUAUUUAAGUUGUUGCAGUUAAAAAGCUCGUAGUUGGAUUUCGGGCGGGCCCGGCCGGUCCGCCUU--CGGGUGUGCACUGACCGGGCCCGUCUUGUUGCCGGGGACGGGCUCCUGGGCUUCACUGUCCGGGACUCGGAGUCGGCGAGGUUACUUUGAGUAAAUUAGAGUGUUCAAAGCAGGCCUACGCUCUGAAUACAUUAGCAUGGAAUAACACGAUAGGACUCUGGCCUAUCUUGUUGGUCUGUGGGACCGGAGUAAUGAUUAAGAGGGACAGUCGGGGGCAUUCGUAUUUCAUUGUCAGAGGUGAAAUUCUUGGAUUUAUGAAAGACGAACUACUGCGAAAGCAUUUGCCAAGGAUGUUUUCAUUAAUCAAGAACGAAAGUUGGGGGCUCGAAGACGAUUAGAUACCGUCCUAGUCUCAACCAUAAACGAUGCCGACUAGGGAUUGGCGGGCGUUCUUUUGAUGACCCCGCCAGCACCUUAUGAGAAAUCAAAGUUUUUGGGUUCCGGGGGGAGUAUGGUCGCAAGGCUGAAACUUAAAGGAAUUGACGGAAGGGCACCACCAGGCGUGGAGCCUGCGGCUUAAUUUGACUCAACACGGGAAAACUUACCAGGUCCAGACAUAGUGAGGAUUGACAGAUUGAGAGCUCUUUCUUGAUUCUAUGGGUGGUGGUGCAUGGCCGUUCUUAGUUGGUGGGUUGCCUUGUCAGGUUGAUUCCGGUAACGAACGAGACCUCAGCCUGCUAACUAGUCACGAUUGGUUCUUCCAGUCGGCCGACUUCUUAGAGGGACUAUUGGCGACUAGCCAAUGGAAGUGUGAGGCAAUAACAGGUCUGUGAUGCCCUUAGAUGUUCUGGGCCGCACGCGCGCUACACUGAUGCAGUCAACGAGCCUAGCCUUGGCCGACAGGUCCGGGUAAUCUUUGAAACUGCAUCGUGAUGGGGAUAGAUGAUUGCAAUUAUUCAUCUUCAACGAGGAAUGCCUAGUAAGCGCGAGUCAUCAGCUCGCGUUGAUUACGUCCCUGCCCUUUGUACACACCGUCCGUCGCUCCUACCGAUUGGGUGUGCUGGUGAAGCGUUCGGAUUGGCGGCAGUGCGCGGUUCGCCGCUCGCUGCAGCCGAGAAGUUCGUUAAACCCUCCCACCUAGAGGAAGGAGAAGUCGUAACAAGGUUUCCGUAGGUGAACCUGCGGAAGGAUCAUUG
SAG_216_10    UAGUCAUAUGCUUGUCUCAAAGAUUAAGCCAUGCAUGUCUAAGUAUAAACUGCUUUAUACUGUGAAACUGCGAAUGGCUCAUUAAAUCAGUUAUAGUUUAUUUGAUGGUACCUUACUACUCGGAUAACCGUAGUAAUUCUAGAGCUAAUACGUGCGGAAAUCCCGACUUCUGGAAGGGACGUAUUUAUUAGAUAAAAGGCCGACCGGGCUU-GCCCGAAACGCGGUGAAUCAUGAUAACUCCACGAAUCGCAUGGCCUCAGUGCCGGCGAUGUUUCAUUCAAAUUUCUGCCCUAUCAACUUUCGACGGUAAGGUAUUGGCUUACCGUGGUGGUAACGGGUGACGGAGGAUUAGGGUUCGAUUCCGGAGAGGGAGCCUGAGAAACGGCUACCACAUCCAAGGAAGGCAGCAGGCGCGCAAAUUACCCAAUCUUGACACAAGGAGGUAGUGACAAUAAAUAACAAUACCGGGGUUUUUCAACUCUGGUAAUUGGAAUGAGUACAAUCUAAACCCCUUAACGAGGAUCAAUUGGAGGGCAAGUCUGGUGCCAGCAGCCGCGGUAAUUCCAGCUCCAAUAGCGUAUAUUUAAGUUGUUGCAGUUAAAAAGCUCGUAGUUGGAUUUCGGGCGGGCCCGGCCGGUCCGCCUU--CGGGUGUGCACUGACCGGGCCCGUCUUGUUGCCGGGGACGGGCUCCUGGGCUUCACUGUCCGGGACUCGGAGUCGGCGAGGUUACUUUGAGUAAAUUAGAGUGUUCAAAGCAGGCCUACGCUCUGAAUACAUUAGCAUGGAAUAACACGAUAGGACUCUGGCCUAUCUUGUUGGUCUGUGGGACCGGAGUAAUGAUUAAGAGGGACAGUCGGGGGCAUUCGUAUUUCAUUGUCAGAGGUGAAAUUCUUGGAUUUAUGAAAGACGAACUACUGCGAAAGCAUUUGCCAAGGAUGUUUUCAUUAAUCAAGAACGAAAGUUGGGGGCUCGAAGACGAUUAGAUACCGUCCUAGUCUCAACCAUAAACGAUGCCGACUAGGGAUUGGCGGGCGUUCUUUUGAUGACCCCGCCAGCACCUUAUGAGAAAUCAAAGUUUUUGGGUUCCGGGGGGAGUAUGGUCGCAAGGCUGAAACUUAAAGGAAUUGACGGAAGGGCACCACCAGGCGUGGAGCCUGCGGCUUAAUUUGACUCAACACGGGAAAACUUACCAGGUCCAGACAUAGUGAGGAUUGACAGAUUGAGAGCUCUUUCUUGAUUCUAUGGGUGGUGGUGCAUGGCCGUUCUUAGUUGGUGGGUUGCCUUGUCAGGUUGAUUCCGGUAACGAACGAGACCUCAGCCUGCUAACUAGUCACGAUUGGUUCUUCCAGUCGGCCGACUUCUUAGAGGGACUAUUGGCGACUAGCCAAUGGAAGUGUGAGGCAAUAACAGGUCUGUGAUGCCCUUAGAUGUUCUGGGCCGCACGCGCGCUACACUGAUGCAGUCAACGAGCCUAGCCUUGGCCGACAGGUCCGGGUAAUCUUUGAAACUGCAUCGUGAUGGGGAUAGAUGAUUGCAAUUAUUCAUCUUCAACGAGGAAUGCCUAGUAAGCGCGAGUCAUCAGCUCGCGUUGAUUACGUCCCUGCCCUUUGUACACACCGCCCGUCGCUCCUACCGAUUGGGUGUGCUGGUGAAGCGUUCGGAUUGGCGGCAGUGCGCGGUUCGCCGCUCGCUGCAGCCGAGAAGUUCGUUAAACCCUCCCACCUAGAGGAAGGAGAAGUCGUAACAAGGUUUCCGUAGGUGAACCUGCGGAAGGAUCAUUG
SAG_216_12    UAGUCAUAUGCUUGUCUCAAAGAUUAAGCCAUGCAUGUCUAAGUAUAAACUGCUUUAUACUGUGAAACUGCGAAUGGCUCAUUAAAUCAGUUAUAGUUUAUUUGAUGGUACCUUACUACUCGGAUAACCGUAGUAAUUCUAGAGCUAAUACGUGCGGAAAUCCCGACUUCUGGAAGGGACGUAUUUAUUAGAUAAAAGGCCGACCGGGCUU-GCCCGAAACGCGGUGAAUCAUGAUAACUCCACGAAUCGCAUGGCCUCAGUGCCGGCGAUGUUUCAUUCAAAUUUCUGCCCUAUCAACUUUCGACGGUAAGGUAUUGGCUUACCGUGGUGGUAACGGGUGACGGAGGAUUAGGGUUCGAUUCCGGAGAGGGAGCCUGAGAAACGGCUACCACAUCCAAGGAAGGCAGCAGGCGCGCAAAUUACCCAAUCUUGACACAAGGAGGUAGUGACAAUAAAUAACAAUACCGGGGUUUUUCAACUCUGGUAAUUGGAAUGAGUACAAUCUAAACCCCUUAACGAGGAUCAAUUGGAGGGCAAGUCUGGUGCCAGCAGCCGCGGUAAUUCCAGCUCCAAUAGCGUAUAUUUAAGUUGUUGCAGUUAAAAAGCUCGUAGUUGGAUUUCGGGCGGGCCCGGCCGGUCCGCCUU--CGGGUGUGCACUGACCGGGCCCGUCUUGUUGCCGGGGACGGGCUCCUGGGCUUCACUGUCCGGGACUCGGAGUCGGCGAGGUUACUUUGAGUAAAUUAGAGUGUUCAAAGCAGGCCUACGCUCUGAAUACAUUAGCAUGGAAUAACACGAUAGGACUCUGGCCUAUCUUGUUGGUCUGUGGGACCGGAGUAAUGAUUAAGAGGGACAGUCGGGGGCAUUCGUAUUUCAUUGUCAGAGGUGAAAUUCUUGGAUUUAUGAAAGACGAACUACUGCGAAAGCAUUUGCCAAGGAUGUUUUCAUUAAUCAAGAACGAAAGUUGGGGGCUCGAAGACGAUUAGAUACCGUCCUAGUCUCAACCAUAAACGAUGCCGACUAGGGAUUGGCGGGCGUUCUUUUGAUGACCCCGCCAGCACCUUAUGAGAAAUCAAAGUUUUUGGGUUCCGGGGGGAGUAUGGUCGCAAGGCUGAAACUUAAAGGAAUUGACGGAAGGGCACCACCAGGCGUGGAGCCUGCGGCUUAAUUUGACUCAACACGGGAAAACUUACCAGGUCCAGACAUAGUGAGGAUUGACAGAUUGAGAGCUCUUUCUUGAUUCUAUGGGUGGUGGUGCAUGGCCGUUCUUAGUUGGUGGGUUGCCUUGUCAGGUUGAUUCCGGUAACGAACGAGACCUCAGCCUGCUAACUAGUCACGAUUGGUUCUUCCAGUCGGCCGACUUCUUAGAGGGACUAUUGGCGACUAGCCAAUGGAAGUGUGAGGCAAUAACAGGUCUGUGAUGCCCUUAGAUGUUCUGGGCCGCACGCGCGCUACACUGAUGCAGUCAACGAGCCUAGCCUUGGCCGACAGGUCCGGGUAAUCUUUGAAACUGCAUCGUGAUGGGGAUAGAUGAUUGCAAUUAUUCAUCUUCAACGAGGAAUGCCUAGUAAGCGCGAGUCAUCAGCUCGCGUUGAUUACGUCCCUGCCCUUUGUACACACCGCCCGUCGCUCCUACCGAUUGGGUGUGCUGGUGAAGCGUUCGGAUUGGCGGCAGUGCGCGGUUCGCCGCUCGCUGCAGCCGAGAAGUUCGUUAAACCCUCCCACCUAGAGGAAGGAGAAGUCGUAACAAGGUUUCCGUAGGUGAACCUGCGGAAGGAUCAUUG
CCAP_216_15   UAGUCAUAUGCUUGUCUCAAAGAUUAAGCCAUGCAUGUCUAAGUAUAAACUGCUUUAUACUGUGAAACUGCGAAUGGCUCAUUAAAUCAGUUAUAGUUUAUUUGAUGGUACCUUACUACUCGGAUAACCGUAGUAAUUCUAGAGCUAAUACGUGCGGAAAUCCCGACUUCUGGAAGGGACGUAUUUAUUAGAUAAAAGGCCGACCGGGCUU-GCCCGAAACGCGGUGAAUCAUGAUAACUCCACGAAUCGCAUGGCCUCAGUGCCGGCGAUGUUUCAUUCAAAUUUCUGCCCUAUCAACUUUCGACGGUAAGGUAUUGGCUUACCGUGGUGGUAACGGGUGACGGAGGAUUAGGGUUCGAUUCCGGAGAGGGAGCCUGAGAAACGGCUACCACAUCCAAGGAAGGCAGCAGGCGCGCAAAUUACCCAAUCUUGACACAAGGAGGUAGUGACAAUAAAUAACAAUACCGGGGUUUUUCAACUCUGGUAAUUGGAAUGAGUACAAUCUAAACCCCUUAACGAGGAUCAAUUGGAGGGCAAGUCUGGUGCCAGCAGCCGCGGUAAUUCCAGCUCCAAUAGCGUAUAUUUAAGUUGUUGCAGUUAAAAAGCUCGUAGUUGGAUUUCGGGCGGGCCCGGCCGGUCCGCCUU--CGGGUGUGCACUGACCGGGCCCGUCUUGUUGCCGGGGACGGGCUCCUGGGCUUCACUGUCCGGGACUCGGAGUCGGCGAGGUUACUUUGAGUAAAUUAGAGUGUUCAAAGCAGGCCUACGCUCUGAAUACAUUAGCAUGGAAUAACACGAUAGGACUCUGGCCUAUCUUGUUGGUCUGUGGGACCGGAGUAAUGAUUAAGAGGGACAGUCGGGGGCAUUCGUAUUUCAUUGUCAGAGGUGAAAUUCUUGGAUUUAUGAAAGACGAACUACUGCGAAAGCAUUUGCCAAGGAUGUUUUCAUUAAUCAAGAACGAAAGUUGGGGGCUCGAAGACGAUUAGAUACCGUCCUAGUCUCAACCAUAAACGAUGCCGACUAGGGAUUGGCGGGCGUUCUUUUGAUGACCCCGCCAGCACCUUAUGAGAAAUCAAAGUUUUUGGGUUCCGGGGGGAGUAUGGUCGCAAGGCUGAAACUUAAAGGAAUUGACGGAAGGGCACCACCAGGCGUGGAGCCUGCGGCUUAAUUUGACUCAACACGGGAAAACUUACCAGGUCCAGACAUAGUGAGGAUUGACAGAUUGAGAGCUCUUUCUUGAUUCUAUGGGUGGUGGUGCAUGGCCGUUCUUAGUUGGUGGGUUGCCUUGUCAGGUUGAUUCCGGUAACGAACGAGACCUCAGCCUGCUAACUAGUCACGAUUGGUUCUUCCAGUCGGCCGGCUUCUUAGAGGGACUAUUGGCGACUAGCCAAUGGAAGUGUGAGGCAAUAACAGGUCUGUGAUGCCCUUAGAUGUUCUGGGCCGCACGCGCGCUACACUGAUGCAGUCAACGAGCCUAGCCUUGGCCGACAGGUCCGGGUAAUCUUUGAAACUGCAUCGUGAUGGGGAUAGAUGAUUGCAAUUAUUCAUCUUCAACGAGGAAUGCCUAGUAAGCGCGAGUCAUCAGCUCGCGUUGAUUACGUCCCUGCCCUUUGUACACACCGCCCGUCGCUCCUACCGAUUGGGUGUGCUGGUGAAGCGUUCGGAUUGGCGGCAGUGCGCGGUUCGCCGCUCGCUGCAGCCGAGAAGUUCGUUAAACCCUCCCACCUAGAGGAAGGAGAAGUCGUAACAAGGUUUCCGUAGGUGAACCUGCGGAAGGAUCAUUG
CCAP_216_24   UAGUCAUAUGCUUGUCUCAAAGAUUAAGCCAUGCAUGUCUAAGUAUAAACUGCUUUAUACUGUGAAACUGCGAAUGGCUCAUUAAAUCAGUUAUAGUUUAUUUGAUGGUACCUUACUACUCGGAUAACCGUAGUAAUUCUAGAGCUAAUACGUGCGGAAAUCCCGACUUCUGGAAGGGACGUAUUUAUUAGAUAAAAGGCCGACCGGGCUU-GCCCGAAUCGCGGUGAAUCAUGAUAACUCCACGAAUCGCAUGGCCUCAGCGCCGGCGAUGUUUCAUUCAAAUUUCUGCCCUAUCAACUUUCGACGGUAAGGUAUUGGCUUACCGUGGUGGUAACGGGUGACGGAGGAUUAGGGUUCGAUUCCGGAGAGGGAGCCUGAGAAACGGCUACCACAUCCAAGGAAGGCAGCAGGCGCGCAAAUUACCCAAUCUUGACACAAGGAGGUAGUGACAAUAAAUAACAAUACCGGGGUUUUUCAACUCUGGUAAUUGGAAUGAGUACAAUCUAAACCCCUUAACGAGGAUCAAUUGGAGGGCAAGUCUGGUGCCAGCAGCCGCGGUAAUUCCAGCUCCAAUAGCGUAUAUUUAAGUUGUUGCAGUUAAAAAGCUCGUAGUUGGAUUUCGGGCGGGCCCGGCCGGUCCGCCUU--CGGGUGUGCACUGACCGGGGCCGUCUUGUUGCCGGGGACGGGCUCCUGGGCUUAACUGUCCGGGACUCGGAGUCGGCGAGGUUACUUUGAGUAAAUUAGAGUGUUCAAAGCAGGCCUACGCUCUGAAUACAUUAGCAUGGAAUAACACGAUAGGACUCUGGCCUAUCUUGUUGGUCUGUGGGACCGGAGUAAUGAUUAAGAGGGACAGUCGGGGGCAUUCGUAUUUCAUUGUCAGAGGUGAAAUUCUUGGAUUUAUGAAAGACGAACUACUGCGAAAGCAUUUGCCAAGGAUGUUUUCAUUAAUCAAGAACGAAAGUUGGGGGCUCGAAGACGAUUAGAUACCGUCCUAGUCUCAACCAUAAACGAUGCCGACUAGGGAUUGGCGGGCGUUCUUUUGAUGACCCCGCCAGCACCUUAUGAGAAAUCAAAGUUUUUGGGUUCCGGGGGGAGUAUGGUCGCAAGGCUGAAACUUAAAGGAAUUGACGGAAGGGCACCACCAGGCGUGGAGCCUGCGGCUUAAUUUGACUCAACACGGGAAAACUUACCAGGUCCAGACAUAGUGAGGAUUGACAGAUUGAGAGCUCUUUCUUGAUUCUAUGGGUGGUGGUGCAUGGCCGUUCUUAGUUGGUGGGUUGCCUUGUCAGGUUGAUUCCGGUAACGAACGAGACCUCAGCCUGCUAACUAGUCACGAUUGGUUCUUCCAGUCGGCCGACUUCUUAGAGGGACUAUUGGCGACUAGCCAAUGGAAGUGUGAGGCAAUAACAGGUCUGUGAUGCCCUUAGAUGUUCUGGGCCGCACGCGCGCUACACUGAUGCAAUCAACGAGCCUAGCCUUGGCCGACAGGUCCGGGUAAUCUUUGAAACUGCAUCGUGAUGGGGAUAGAUGAUUGCAAUUAUUCAUCUUCAACGAGGAAUGCCUAGUAAGCGCGAGUCAUCAGCUCGCGUUGAUUACGUCCCUGCCCUUUGUACACACCGCCCGUCGCUCCUACCGAUUGGGUGUGCUGGUGAAGCGUUCGGAUUGGCGGCAGUGCGCGGUUCGCCGCUCGCUGCAGCCGAGAAGUUCGUUAAACCCUCCCACCUAGAGGAAGGAGAAGUCGUAACAAGGUUUCCGUAGGUGAACCUGCGGAAGGAUCAUUG
CCAP_812_2A   UAGUCAUAUGCUUGUCUCAAAGAUUAAGCCAUGCAUGUCUAAGUAUAAACUGCUUUAUACUGUGAAACUGCGAAUGGCUCAUUAAAUCAGUUAUAGUUUAUUUGAUGGUACCUUACUACUCGGAUAACCGUAGUAAUUCUAGAGCUAAUACGUGCGGAAAUCCCGACUUCUGGAAGGGACGUAUUUAUUAGAUAAAAGGCCGACCGGGCUU-GCCCGAAUCGCGGUGAAUCAUGAUAACUCCACGAAUCGCAUGGCCUCAGCGCCGGCGAUGUUUCAUUCAAAUUUCUGCCCUAUCAACUUUCGACGGUAAGGUAUUGGCUUACCGUGGUGGUAACGGGUGACGGAGGAUUAGGGUUCGAUUCCGGAGAGGGAGCCUGAGAAACGGCUACCACAUCCAAGGAAGGCAGCAGGCGCGCAAAUUACCCAAUCUUGACACAAGGAGGUAGUGACAAUAAAUAACAAUACCGGGGUUUUUCAACUCUGGUAAUUGGAAUGAGUACAAUCUAAACCCCUUAACGAGGAUCAAUUGGAGGGCAAGUCUGGUGCCAGCAGCCGCGGUAAUUCCAGCUCCAAUAGCGUAUAUUUAAGUUGUUGCAGUUAAAAAGCUCGUAGUUGGAUUUCGGGCGGGCCCGGCCGGUCCGCCUU--CGGGUGUGCACUGACCGGGGCCGUCUUGUUGCCGGGGACGGGCUCCUGGGCUUAACUGUCCGGGACUCGGAGUCGGCGAGGUUACUUUGAGUAAAUUAGAGUGUUCAAAGCAGGCCUACGCUCUGAAUACAUUAGCAUGGAAUAACACGAUAGGACUCUGGCCUAUCUUGUUGGUCUGUGGGACCGGAGUAAUGAUUAAGAGGGACAGUCGGGGGCAUUCGUAUUUCAUUGUCAGAGGUGAAAUUCUUGGAUUUAUGAAAGACGAACUACUGCGAAAGCAUUUGCCAAGGAUGUUUUCAUUAAUCAAGAACGAAAGUUGGGGGCUCGAAGACGAUUAGAUACCGUCCUAGUCUCAACCAUAAACGAUGCCGACUAGGGAUUGGCGGGCGUUCUUUUGAUGACCCCGCCAGCACCUUAUGAGAAAUCAAAGUUUUUGGGUUCCGGGGGGAGUAUGGUCGCAAGGCUGAAACUUAAAGGAAUUGACGGAAGGGCACCACCAGGCGUGGAGCCUGCGGCUUAAUUUGACUCAACACGGGAAAACUUACCAGGUCCAGACAUAGUGAGGAUUGACAGAUUGAGAGCUCUUUCUUGAUUCUAUGGGUGGUGGUGCAUGGCCGUUCUUAGUUGGUGGGUUGCCUUGUCAGGUUGAUUCCGGUAACGAACGAGACCUCAGCCUGCUAACUAGUCACGAUUGGUUCUUCCAGUCGGCCGACUUCUUAGAGGGACUAUUGGCGACUAGCCAAUGGAAGUGUGAGGCAAUAACAGGUCUGUGAUGCCCUUAGAUGUUCUGGGCCGCACGCGCGCUACACUGAUGCAAUCAACGAGCCUAGCCUUGGCCGACAGGUCCGGGUAAUCUUUGAAACUGCAUCGUGAUGGGGAUAGAUGAUUGCAAUUAUUCAUCUUCAACGAGGAAUGCCUAGUAAGCGCGAGUCAUCAGCUCGCGUUGAUUACGUCCCUGCCCUUUGUACACACCGCCCGUCGCUCCUACCGAUUGGGUGUGCUGGUGAAGCGUUCGGAUUGGCGGCAGUGCGCGGUUCGCCGCUCGCUGCAGCCGAGAAGUUCGUUAAACCCUCCCACCUAGAGGAAGGAGAAGUCGUAACAAGGUUUCCGUAGGUGAACCUGCGGAAGGAUCAUUG
CCAP_812_2B   UAGUCAUAUGCUUGUCUCAAAGAUUAAGCCAUGCAUGUCUAAGUAUAAACUGCUUUAUACUGUGAAACUGCGAAUGGCUCAUUAAAUCAGUUAUAGUUUAUUUGAUGGUACCUUACUACUCGGAUAACCGUAGUAAUUCUAGAGCUAAUACGUGCGGAAAUCCCGACUUCUGGAAGGGACGUAUUUAUUAGAUAAAAGGCCGACCGGGCUU-GCCCGAAUCGCGGUGAAUCAUGAUAACUCCACGAAUCGCAUGGCCUCAGCGCCGGCGAUGUUUCAUUCAAAUUUCUGCCCUAUCAACUUUCGACGGUAAGGUAUUGGCUUACCGUGGUGGUAACGGGUGACGGAGGAUUAGGGUUCGAUUCCGGAGAGGGAGCCUGAGAAACGGCUACCACAUCCAAGGAAGGCAGCAGGCGCGCAAAUUACCCAAUCUUGACACAAGGAGGUAGUGACAAUAAAUAACAAUACCGGGGUUUUUCAACUCUGGUAAUUGGAAUGAGUACAAUCUAAACCCCUUAACGAGGAUCAAUUGGAGGGCAAGUCUGGUGCCAGCAGCCGCGGUAAUUCCAGCUCCAAUAGCGUAUAUUUAAGUUGUUGCAGUUAAAAAGCUCGUAGUUGGAUUUCGGGCGGGCCCGGCCGGUCCGCCUU--CGGGUGUGCACUGACCGGGGCCGUCUUGUUGCCGGGGACGGGCUCCUGGGCUUAACUGUCCGGGACUCGGAGUCGGCGAGGUUACUUUGAGUAAAUUAGAGUGUUCAAAGCAGGCCUACGCUCUGAAUACAUUAGCAUGGAAUAACACGAUAGGACUCUGGCCUAUCUUGUUGGUCUGUGGGACCGGAGUAAUGAUUAAGAGGGACAGUCGGGGGCAUUCGUAUUUCAUUGUCAGAGGUGAAAUUCUUGGAUUUAUGAAAGACGAACUACUGCGAAAGCAUUUGCCAAGGAUGUUUUCAUUAAUCAAGAACGAAAGUUGGGGGCUCGAAGACGAUUAGAUACCGUCCUAGUCUCAACCAUAAACGAUGCCGACUAGGGAUUGGCGGGCGUUCUUUUGAUGACCCCGCCAGCACCUUAUGAGAAAUCAAAGUUUUUGGGUUCCGGGGGGAGUAUGGUCGCAAGGCUGAAACUUAAAGGAAUUGACGGAAGGGCACCACCAGGCGUGGAGCCUGCGGCUUAAUUUGACUCAACACGGGAAAACUUACCAGGUCCAGACAUAGUGAGGAUUGACAGAUUGAGAGCUCUUUCUUGAUUCUAUGGGUGGUGGUGCAUGGCCGUUCUUAGUUGGUGGGUUGCCUUGUCAGGUUGAUUCCGGUAACGAACGAGACCUCAGCCUGCUAACUAGUCACGAUUGGUUCUUCCAGUCGGCCGACUUCUUAGAGGGACUAUUGGCGACUAGCCAAUGGAAGUGUGAGGCAAUAACAGGUCUGUGAUGCCCUUAGAUGUUCUGGGCCGCACGCGCGCUACACUGAUGCAAUCAACGAGCCUAGCCUUGGCCGACAGGUCCGGGUAAUCUUUGAAACUGCAUCGUGAUGGGGAUAGAUGAUUGCAAUUAUUCAUCUUCAACGAGGAAUGCCUAGUAAGCGCGAGUCAUCAGCUCGCGUUGAUUACGUCCCUGCCCUUUGUACACACCGCCCGUCGCUCCUACCGAUUGGGUGUGCUGGUGAAGCGUUCGGAUUGGCGGCAGUGCGCGGUUCGCCGCUCGCUGCAGCCGAGAAGUUCGUUAAACCCUCCCACCUAGAGGAAGGAGAAGUCGUAACAAGGUUUCCGUAGGUGAACCUGCGGAAGGAUCAUUG
ASIB_V16      UAGUCAUAUGCUUGUCUCAAAGAUUAAGCCAUGCAUGUCUAAGUAUAAACUGCUUUAUACUGUGAAACUGCGAAUGGCUCAUUAAAUCAGUUAUAGUUUAUUUGAUGGUACCUUACUACUCGGAUAACCGUAGUAAUUCUAGAGCUAAUACGUGCGGAAAUCCCGACUUCUGGAAGGGACGUAUUUAUUAGAUAAAAGGCCGACCGGACUC-GUCCGACUCGCGGUGAAUCAUGAUAACUCCACGAAUCGCAGGGCCUCAGCGCCGGCGAUGUUUCAUUCAAAUUUCUGCCCUAUCAACUUUCGACGGUAAGGUAUUGGCUUACCGUGGUGGUAACGGGUGACGGAGGAUUAGGGUUCGAUUCCGGAGAGGGAGCCUGAGAAACGGCUACCACAUCCAAGGAAGGCAGCAGGCGCGCAAAUUACCCAAUCUUGACACAAGGAGGUAGUGACAAUAAAUAACAAUACCGGGGUUUUUCAACUCUGGUAAUUGGAAUGAGUACAAUCUAAACCCCUUAACGAGGAUCAAUUGGAGGGCAAGUCUGGUGCCAGCAGCCGCGGUAAUUCCAGCUCCAAUAGCGUAUAUUUAAGUUGUUGCAGUUAAAAAGCUCGUAGUUGGAUUUCGGGCGGGCCCGGCCGGUCCGCCUUCACGGGUGUGCACUGACCGGGCCCGUCUUGCUGCCGGGGACGGGCUCCUGGGCUUCGCUGUCCGGGACUCGGAGUCGGCGAGGUUACUUUGAGUAAAUUAGAGUGUUCAAAGCAGGCCUACGCUCUGAAUACAUUAGCAUGGAAUAACACGAUAGGACUCUGGCCUAUCUUGUUGGUCUGUGGGACCGGAGUAAUGAUUAAGAGGGACAGUCGGGGGCAUUCGUAUUUCAUUGUCAGAGGUGAAAUUCUUGGAUUUAUGAAAGACGAACUACUGCGAAAGCAUUUGCCAAGGAUGUUUUCAUUAAUCAAGAACGAAAGUUGGGGGCUCGAAGACGAUUAGAUACCGUCCUAGUCUCAACCAUAAACGAUGCCGACUAGGGAUUGGCGGGCGUUCCUUUGAUGACCCCGCCAGCACCUUAUGAGAAAUCAAAGUUUUUGGGUUCCGGGGGGAGUAUGGUCGCAAGGCUGAAACUUAAAGGAAUUGACGGAAGGGCACCACCAGGCGUGGAGCCUGCGGCUUAAUUUGACUCAACACGGGAAAACUUACCAGGUCCAGACAUAGUGAGGAUUGACAGAUUGAGAGCUCUUUCUUGAUUCUAUGGGUGGUGGUGCAUGGCCGUUCUUAGUUGGUGGGUUGCCUUGUCAGGUUGAUUCCGGUAACGAACGAGACCUCAGCCUGCUAACUAGUCACGAUUGGUGCUUCCAGUCGGCCGACUUCUUAGAGGGACUAUUGGCGACUAGCCAAUGGAAGUGUGAGGCAAUAACAGGUCUGUGAUGCCCUUAGAUGUUCUGGGCCGCACGCGCGCUACACUGAUGCGAUCAACGAGCCUAGCCUUGGCCGACAGGUCCGGGUAAUCUUGCAAACCGCAUCGUGAUGGGGAUAGAUGAUUGCAAUUAUUCAUCUUCAACGAGGAAUGCCUAGUAAGCGCGAGUCAUCAGCUCGCGUUGAUUACGUCCCUGCCCUUUGUACACACCGCCCGUCGCUCCUACCGAUUGGGUGUGCUGGUGAAGCGUUCGGAUUGGCGGCAGUGCGCGGUUCGCCGCGUGCUGCAGCCGAGAAGUUCGUUAAACCCUCCCACCUAGAGGAAGGAGAAGUCGUAACAAGGUUUCCGUAGGUGAACCUGCGGAAGGAUCAUUG
CCAP_211_97   UAGUCAUAUGCUUGUCUCAAAGAUUAAGCCAUGCAUGUCUAAGUAUAAACUGCUUUAUACUGUGAAACUGCGAAUGGCUCAUUAAAUCAGUUAUAGUUUAUUUGAUGGUACCUUACUACUCGGAUAACCGUAGUAAUUCUAGAGCUAAUACGUGCGGAAAUCCCGACUUCUGGAAGGGACGUAUUUAUUAGAUAAAAGGCCGACCGGACUC-GUCCGACUCGCGGUGAAUCAUGAUAACUCCACGAAUCGCAUGGCCUCAGCGCCGGCGAUGUUUCAUUCAAAUUUCUGCCCUAUCAACUUUCGACGGUAAGGUAUUGGCUUACCGUGGUGGUAACGGGUGACGGAGGAUUAGGGUUCGAUUCCGGAGAGGGAGCCUGAGAAACGGCUACCACAUCCAAGGAAGGCAGCAGGCGCGCAAAUUACCCAAUCUUGACACAAGGAGGUAGUGACAAUAAAUAACAAUACCGGGGUUUUUCAACUCUGGUAAUUGGAAUGAGUACAAUCUAAACCCCUUAACGAGGAUCAAUUGGAGGGCAAGUCUGGUGCCAGCAGCCGCGGUAAUUCCAGCUCCAAUAGCGUAUAUUUAAGUUGUUGCAGUUAAAAAGCUCGUAGUUGGAUUUCGGGCGGGCCCGGCCGGUCCGCCUC--AGGGUGUGCACUGACCGGGCCCGUCUUGCUGCCGGGGACGGGCUCCUGGGCUUCACUGUCCGGGACUCGGAGUCGGCGAGGUUACUUUGAGUAAAUUAGAGUGUUCAAAGCAGGCCUACGCUCUGAAUACAUUAGCAUGGAAUAACACGAUAGGACUCUGGCCUAUCUUGUUGGUCUGUGGGACCGGAGUAAUGAUUAAGAGGGACAGUCGGGGGCAUUCGUAUUUCAUUGUCAGAGGUGAAAUUCUUGGAUUUAUGAAAGACGAACUACUGCGAAAGCAUUUGCCAAGGAUGUUUUCAUUAAUCAAGAACGAAAGUUGGGGGCUCGAAGACGAUUAGAUACCGUCCUAGUCUCAACCAUAAACGAUGCCGACUAGGGAUUGGCGGGCGUUCCUUUGAUGACCCCGCCAGCACCUUAUGAGAAAUCAAAGUUUUUGGGUUCCGGGGGGAGUAUGGUCGCAAGGCUGAAACUUAAAGGAAUUGACGGAAGGGCACCACCAGGCGUGGAGCCUGCGGCUUAAUUUGACUCAACACGGGAAAACUUACCAGGUCCAGACAUAGUGAGGAUUGACAGAUUGAGAGCUCUUUCUUGAUUCUAUGGGUGGUGGUGCAUGGCCGUUCUUAGUUGGUGGGUUGCCUUGUCAGGUUGAUUCCGGUAACGAACGAGACCUCAGCCUGCUAACUAGUCACGAUUGGUGCUUCCAGUCGGCCGACUUCUUAGAGGGACUAUUGGCGACUAGCCAAUGGAAGUGUGAGGCAAUAACAGGUCUGUGAUGCCCUUAGAUGUUCUGGGCCGCACGCGCGCUACACUGAUGCGAUCAACGAGCCUAGCCUUGGCCGACAGGUCCGGGUAAUCUUGCAAACCGCAUCGUGAUGGGGAUAGAUGAUUGCAAUUAUUCAUCUUCAACGAGGAAUGCCUAGUAAGCGCGAGUCAUCAGCUCGCGUUGAUUACGUCCCUGCCCUUUGUACACACCGCCCGUCGCUCCUACCGAUUGGGUGUGCUGGUGAAGCGUUCGGAUUGGCGGCAGUGCGCGGUUCGCCGCGUGUUGUAGCCGAGAAGUUCGUUAAACCCUCCCACCUAGAGGAAGGAGAAGUCGUAACAAGGUUUCCGUAGGUGAACCUGCGGAAGGAUCAUUG
CCAP_812_5    UAGUCAUAUGCUUGUCUCAAAGAUUAAGCCAUGCAUGUCUAAGUAUAAACUGCUUUAUACUGUGAAACUGCGAAUGGCUCAUUAAAUCAGUUAUAGUUUAUUUGAUGGUACCUUACUACUCGGAUAACCGUAGUAAUUCUAGAGCUAAUACGUGCGGAAAUCCCGACUUCUGGAAGGGACGUAUUUAUUAGAUAAAAGGCCGACCGGACUC-GUCCGACUCGCGGUGAAUCAUGAUAACUCCACGAAUCGCAUGGCCUCAGCGCCGGCGAUGUUUCAUUCAAAUUUCUGCCCUAUCAACUUUCGACGGUAAGGUAUUGGCUUACCGUGGUGGUAACGGGUGACGGAGGAUUAGGGUUCGAUUCCGGAGAGGGAGCCUGAGAAACGGCUACCACAUCCAAGGAAGGCAGCAGGCGCGCAAAUUACCCAAUCUUGACACAAGGAGGUAGUGACAAUAAAUAACAAUACCGGGGUUUUUCAACUCUGGUAAUUGGAAUGAGUACAAUCUAAACCCCUUAACGAGGAUCAAUUGGAGGGCAAGUCUGGUGCCAGCAGCCGCGGUAAUUCCAGCUCCAAUAGCGUAUAUUUAAGUUGUUGCAGUUAAAAAGCUCGUAGUUGGAUUUCGGGCGGGCCCGGCCGGUCCGCCUC--AGGGUGUGCACUGACCGGGCCCGUCUUGCUGCCGGGGACGGGCUCCUGGGCUUCACUGUCCGGGACUCGGAGUCGGCGAGGUUACUUUGAGUAAAUUAGAGUGUUCAAAGCAGGCCUACGCUCUGAAUACAUUAGCAUGGAAUAACACGAUAGGACUCUGGCCUAUCUUGUUGGUCUGUGGGACCGGAGUAAUGAUUAAGAGGGACAGUCGGGGGCAUUCGUAUUUCAUUGUCAGAGGUGAAAUUCUUGGAUUUAUGAAAGACGAACUACUGCGAAAGCAUUUGCCAAGGAUGUUUUCAUUAAUCAAGAACGAAAGUUGGGGGCUCGAAGACGAUUAGAUACCGUCCUAGUCUCAACCAUAAACGAUGCCGACUAGGGAUUGGCGGGCGUUCCUUUGAUGACCCCGCCAGCACCUUAUGAGAAAUCAAAGUUUUUGGGUUCCGGGGGGAGUAUGGUCGCAAGGCUGAAACUUAAAGGAAUUGACGGAAGGGCACCACCAGGCGUGGAGCCUGCGGCUUAAUUUGACUCAACACGGGAAAACUUACCAGGUCCAGACAUAGUGAGGAUUGACAGAUUGAGAGCUCUUUCUUGAUUCUAUGGGUGGUGGUGCAUGGCCGUUCUUAGUUGGUGGGUUGCCUUGUCAGGUUGAUUCCGGUAACGAACGAGACCUCAGCCUGCUAACUAGUCACGAUUGGUGCUUCCAGUCGGCCGACUUCUUAGAGGGACUAUUGGCGACUAGCCAAUGGAAGUGUGAGGCAAUAACAGGUCUGUGAUGCCCUUAGAUGUUCUGGGCCGCACGCGCGCUACACUGAUGCGAUCAACGAGCCUAGCCUUGGCCGACAGGUCCGGGUAAUCUUGCAAACCGCAUCGUGAUGGGGAUAGAUGAUUGCAAUUAUUCAUCUUCAACGAGGAAUGCCUAGUAAGCGCGAGUCAUCAGCUCGCGUUGAUUACGUCCCUGCCCUUUGUACACACCGCCCGUCGCUCCUACCGAUUGGGUGUGCUGGUGAAGCGUUCGGAUUGGCGGCAGUGCGCGGUUCGCCGCGUGUUGUAGCCGAGAAGUUCGUUAAACCCUCCCACCUAGAGGAAGGAGAAGUCGUAACAAGGUUUCCGUAGGUGAACCUGCGGAAGGAUCAUUG
SAG_2253      UAGUCAUAUGCUUGUCUCAAAGAUUAAGCCAUGCAUGUCUAAGUAUAAACUGCUUUAUACUGUGAAACUGCGAAUGGCUCAUUAAAUCAGUUAUAGUUUAUUUGAUGGUACCUUACUACUCGGAUAACCGUAGUAAUUCUAGAGCUAAUACGUGCGGAAAUCCCGACUUCUGGAAGGGACGUAUUUAUUAGAUAAAAGGCCGACCGGACUC-GUCCGACUCGCGGUGAAUCAUGAUAACUCCACGAAUCGCAUGGCCUCAGCGCCGGCGAUGUUUCAUUCAAAUUUCUGCCCUAUCAACUUUCGACGGUAAGGUAUUGGCUUACCGUGGUGGUAACGGGUGACGGAGGAUUAGGGUUCGAUUCCGGAGAGGGAGCCUGAGAAACGGCUACCACAUCCAAGGAAGGCAGCAGGCGCGCAAAUUACCCAAUCUUGACACAAGGAGGUAGUGACAAUAAAUAACAAUACCGGGGUUUUUCAACUCUGGUAAUUGGAAUGAGUACAAUCUAAACCCCUUAACGAGGAUCAAUUGGAGGGCAAGUCUGGUGCCAGCAGCCGCGGUAAUUCCAGCUCCAAUAGCGUAUAUUUAAGUUGUUGCAGUUAAAAAGCUCGUAGUUGGAUUUCGGGCGGGCCCGGCCGGUCCGCCUC--AGGGUGUGCACUGACCGGGCCCGUCUUGCUGCCGGGGACGGGCUCCUGGGCUUCACUGUCCGGGACUCGGAGUCGGCGAGGUUACUUUGAGUAAAUUAGAGUGUUCAAAGCAGGCCUACGCUCUGAAUACAUUAGCAUGGAAUAACACGAUAGGACUCUGGCCUAUCUUGUUGGUCUGUGGGACCGGAGUAAUGAUUAAGAGGGACAGUCGGGGGCAUUCGUAUUUCAUUGUCAGAGGUGAAAUUCUUGGAUUUAUGAAAGACGAACUACUGCGAAAGCAUUUGCCAAGGAUGUUUUCAUUAAUCAAGAACGAAAGUUGGGGGCUCGAAGACGAUUAGAUACCGUCCUAGUCUCAACCAUAAACGAUGCCGACUAGGGAUUGGCGGGCGUUCCUUUGAUGACCCCGCCAGCACCUUAUGAGAAAUCAAAGUUUUUGGGUUCCGGGGGGAGUAUGGUCGCAAGGCUGAAACUUAAAGGAAUUGACGGAAGGGCACCACCAGGCGUGGAGCCUGCGGCUUAAUUUGACUCAACACGGGAAAACUUACCAGGUCCAGACAUAGUGAGGAUUGACAGAUUGAGAGCUCUUUCUUGAUUCUAUGGGUGGUGGUGCAUGGCCGUUCUUAGUUGGUGGGUUGCCUUGUCAGGUUGAUUCCGGUAACGAACGAGACCUCAGCCUGCUAACUAGUCACGAUUGGUGCUUCCAGUCGGCCGACUUCUUAGAGGGACUAUUGGCGACUAGCCAAUGGAAGUGUGAGGCAAUAACAGGUCUGUGAUGCCCUUAGAUGUUCUGGGCCGCACGCGCGCUACACUGAUGCGAUCAACGAGCCUAGCCUUGGCCGACAGGUCCGGGUAAUCUUGCAAACCGCAUCGUGAUGGGGAUAGAUGAUUGCAAUUAUUCAUCUUCAACGAGGAAUGCCUAGUAAGCGCGAGUCAUCAGCUCGCGUUGAUUACGUCCCUGCCCUUUGUACACACCGCCCGUCGCUCCUACCGAUUGGGUGUGCUGGUGAAGCGUUCGGAUUGGCGGCAGUGCGCGGUUCGCCGCGUGUUGUAGCCGAGAAGUUCGUUAAACCCUCCCACCUAGAGGAAGGAGAAGUCGUAACAAGGUUUCCGUAGGUGAACCUGCGGAAGGAUCAUUG
SAG_2254      UAGUCAUAUGCUUGUCUCAAAGAUUAAGCCAUGCAUGUCUAAGUAUAAACUGCUUUAUACUGUGAAACUGCGAAUGGCUCAUUAAAUCAGUUAUAGUUUAUUUGAUGGUACCUUACUACUCGGAUAACCGUAGUAAUUCUAGAGCUAAUACGUGCGGAAAUCCCGACUUCUGGAAGGGACGUAUUUAUUAGAUAAAAGGCCGACCGGACUC-GUCCGACUCGCGGUGAAUCAUGAUAACUCCACGAAUCGCAUGGCCUCAGCGCCGGCGAUGUUUCAUUCAAAUUUCUGCCCUAUCAACUUUCGACGGUAAGGUAUUGGCUUACCGUGGUGGUAACGGGUGACGGAGGAUUAGGGUUCGAUUCCGGAGAGGGAGCCUGAGAAACGGCUACCACAUCCAAGGAAGGCAGCAGGCGCGCAAAUUACCCAAUCUUGACACAAGGAGGUAGUGACAAUAAAUAACAAUACCGGGGUUUUUCAACUCUGGUAAUUGGAAUGAGUACAAUCUAAACCCCUUAACGAGGAUCAAUUGGAGGGCAAGUCUGGUGCCAGCAGCCGCGGUAAUUCCAGCUCCAAUAGCGUAUAUUUAAGUUGUUGCAGUUAAAAAGCUCGUAGUUGGAUUUCGGGCGGGCCCGGCCGGUCCGCCUC--AGGGUGUGCACUGACCGGGCCCGUCUUGCUGCCGGGGACGGGCUCCUGGGCUUCACUGUCCGGGACUCGGAGUCGGCGAGGUUACUUUGAGUAAAUUAGAGUGUUCAAAGCAGGCCUACGCUCUGAAUACAUUAGCAUGGAAUAACACGAUAGGACUCUGGCCUAUCUUGUUGGUCUGUGGGACCGGAGUAAUGAUUAAGAGGGACAGUCGGGGGCAUUCGUAUUUCAUUGUCAGAGGUGAAAUUCUUGGAUUUAUGAAAGACGAACUACUGCGAAAGCAUUUGCCAAGGAUGUUUUCAUUAAUCAAGAACGAAAGUUGGGGGCUCGAAGACGAUUAGAUACCGUCCUAGUCUCAACCAUAAACGAUGCCGACUAGGGAUUGGCGGGCGUUCCUUUGAUGACCCCGCCAGCACCUUAUGAGAAAUCAAAGUUUUUGGGUUCCGGGGGGAGUAUGGUCGCAAGGCUGAAACUUAAAGGAAUUGACGGAAGGGCACCACCAGGCGUGGAGCCUGCGGCUUAAUUUGACUCAACACGGGAAAACUUACCAGGUCCAGACAUAGUGAGGAUUGACAGAUUGAGAGCUCUUUCUUGAUUCUAUGGGUGGUGGUGCAUGGCCGUUCUUAGUUGGUGGGUUGCCUUGUCAGGUUGAUUCCGGUAACGAACGAGACCUCAGCCUGCUAACUAGUCACGAUUGGUGCUUCCAGUCGGCCGACUUCUUAGAGGGACUAUUGGCGACUAGCCAAUGGAAGUGUGAGGCAAUAACAGGUCUGUGAUGCCCUUAGAUGUUCUGGGCCGCACGCGCGCUACACUGAUGCGAUCAACGAGCCUAGCCUUGGCCGACAGGUCCGGGUAAUCUUGCAAACCGCAUCGUGAUGGGGAUAGAUGAUUGCAAUUAUUCAUCUUCAACGAGGAAUGCCUAGUAAGCGCGAGUCAUCAGCUCGCGUUGAUUACGUCCCUGCCCUUUGUACACACCGCCCGUCGCUCCUACCGAUUGGGUGUGCUGGUGAAGCGUUCGGAUUGGCGGCAGUGCGCGGUUCGCCGCGUGUUGUAGCCGAGAAGUUCGUUAAACCCUCCCACCUAGAGGAAGGAGAAGUCGUAACAAGGUUUCCGUAGGUGAACCUGCGGAAGGAUCAUUG
SAG_49_84     UAGUCAUAUGCUUGUCUCAAAGAUUAAGCCAUGCAUGUCUAAGUAUAAACUGCUUUAUACUGUGAAACUGCGAAUGGCUCAUUAAAUCAGUUAUAGUUUAUUUGAUGGUACCUUGCUACUCGGAUAACCGUAGUAAUUCUAGAGCUAAUACGUGCGGAAAUCCCGACUUCUGGAAGGGACGUAUUUAUUAGAUAAAAGGCCGACCGAGCUCUGCUCGACUCGCGGUGAAUCAUGAUAACUCCACGAAUCGCAUGGCCUCCGCGCCGGCGAUGUUUCAUUCAAAUUUCUGCCCUAUCAACUUUCGACGGUAAGGUAUUGGCUUACCGUGGUGGUAACGGGUGACGGAGGAUUAGGGUUCGAUUCCGGAGAGGGAGCCUGAGAAACGGCUACCACAUCCAAGGAAGGCAGCAGGCGCGCAAAUUACCCAAUCUCGACACGAGGAGGUAGUGACAAUAAAUAACAAUACCGGGGUUUUUCAACUCUGGUAAUUGGAAUGAGCACAAUCUAAACCCCUUAACGAGGAUCAAUUGGAGGGCAAGUCUGGUGCCAGCAGCCGCGGUAAUUCCAGCUCCAAUAGCGUAUAUUUAAGUUGUUGCAGUUAAAAAGCUCGUAGUUGGAUUUCGGGCGGGCCCGGCCGGUCCGCCUUC-ACGGUGUGCACUGACCGGGGCCGUCUUGCUGCCGGGGACGGGCUCCUGGGCUUCACUGUCCGGGACUCGGAGUCGGCGAGGUUACUUUGAGUAAAUUAGAGUGUUCAAAGCAGGCCUACGCUCUGAAUACAUUAGCAUGGAAUAACGCGAUAGGACUCUGGCCUAUCUCGUUGGUCUGUGGGACCGGAGUAAUGAUUAAGAGGGACAGUCGGGGGCAUUCGUAUUUCAUUGUCAGAGGUGAAAUUCUUGGAUUUAUGAAAGACGAACUACUGCGAAAGCAUUUGCCAAGGAUGUUUUCAUUAAUCAAGAACGAAAGUUGGGGGCUCGAAGACGAUUAGAUACCGUCCUAGUCUCAACCAUAAACGAUGCCGACUAGGGAUUGGCGGGCGUUCUUUUGAUGACCCCGCCAGCACCUUAUGAGAAAUCAAAGUUUUUGGGUUCCGGGGGGAGUAUGGUCGCAAGGCUGAAACUUAAAGGAAUUGACGGAAGGGCACCACCAGGCGUGGAGCCUGCGGCUUAAUUUGACUCAACACGGGAAAACUUACCAGGUCCAGACAUAGUGAGGAUUGACAGAUUGAGAGCUCUUUCUUGAUUCUAUGGGUGGUGGUGCAUGGCCGUUCUUAGUUGGUGGGUUGCCUUGUCAGGUUGAUUCCGGUAACGAACGAGACCUCAGCCUGCUAACUAGUCACGGUUGGUUCGUCCAGCCGGCCGACUUCUUAGAGGGACUAUCGGCGACUAGCCGAUGGAAGUGUGAGGCAAUAACAGGUCUGUGAUGCCCUUAGAUGUUCUGGGCCGCACGCGCGCUACACUGAUGCGAUCAACGAGCCUAGCCUUGGCCGACAGGUCCGGGUAAUCUUGCAAACCGCAUCGUGAUGGGGAUAGAUUAUUGCAAUUAUUAAUCUUCAACGAGGAAUGCCUAGUAAGCGCGAGUCAUCAGCUCGCGUUGAUUACGUCCCUGCCCUUUGUACACACCGCCCGUCGCUCCUACCGAUUGGGUGUGCUGGUGAAGCGUUCGGACUGGCGGCUGCGCGCGGUUCGCCGCUCGCUGCAGCCGGGAAGUUCGUUAAACCCUCCCACCUAGAGGAAGGAGAAGUCGUAACAAGGUUUCCGUAGGUGAACCUGCGGAAGGAUCAUUG
CAUP_H5101    UAGUCAUAUGCUUGUCUCAAAGAUUAAGCCAUGCAUGUCUAAGUAUAAACUGCUUUAUACUGUGAAACUGCGAAUGGCUCAUUAAAUCAGUUAUAGUUUAUUUGAUGGUACCUUACUACUCGGAUAACCGUAGUAAUUCUAGAGCUAAUACGUGCGUAAAUCCCGACUUCUGGAAGGGACGUAUUUAUUAGAUAAAAGGCCGACCGGACUCUGUCCGACUCGCGGUGAAUCAUGAUAACUCCACGGAUCGCAUGGCCUC-GAGCCGGCGAUGUUUCAUUCAAAUUUCUGCCCUAUCAACUUUCGACGGUAAGGUAUUGGCUUACCGUGGUGGUAACGGGUGACGGAGGAUUAGGGUUCGAUUCCGGAGAGGGAGCCUGAGAAACGGCUACCACAUCCAAGGAAGGCAGCAGGCGCGCAAAUUACCCAAUCUUGACACAAGGAGGUAGUGACAAUAAAUAACAAUACCGGGGUUUUUCAACUCUGGUAAUUGGAAUGAGUACAAUCUAAACCCCUUAACGAGGAUCAAUUGGAGGGCAAGUCUGGUGCCAGCAGCCGCGGUAAUUCCAGCUCCAAUAGCGUAUAUUUAAGUUGUUGCAGUUAAAAAGCUCGUAGUUGGAUUUCGGGCGGGCUCGGCCGGUCCGCCUA--UGGGUGUGCACUGACCGAGCCCGUCUUGUUGCCGGGGACGGGCUCCUGGGCUUAACUGUCCGGGACUCGGAGUCGGCGAGGUUACUUUGAGUAAAUUAGAGUGUUCAAAGCAGGCCUACGCUCUGAAUACAUUAGCAUGGAAUAACACGAUAGGACUCUGGCCUAUCUUGUUGGUCUGUGGGACCGGAGUAAUGAUUAAGAGGGACAGUCGGGGGCAUUCGUAUUUCAUUGUCAGAGGUGAAAUUCUUGGAUUUAUGAAAGACGAACUACUGCGAAAGCAUUUGCCAAGGAUGUUUUCAUUAAUCAAGAACGAAAGUUGGGGGCUCGAAGACGAUUAGAUACCGUCCUAGUCUCAACCAUAAACGAUGCCGACUAGGGAUUGGCGGGCGUUCUUUUGAUGACCUCGCCAGCACCUUAUGAGAAAUCAAAGUUUUUGGGUUCCGGGGGGAGUAUGGUCGCAAGGCUGAAACUUAAAGGAAUUGACGGAAGGGCACCACCAGGCGUGGAGCCUGCGGCUUAAUUUGACUCAACACGGGAAAACUUACCAGGUCCAGACAUAGUGAGGAUUGACAGAUUGAGAGCUCUUUCUUGAUUCUAUGGGUGGUGGUGCAUGGCCGUUCUUAGUUGGUGGGUUGCCUUGUCAGGUUGAUUCCGGUAACGAACGAGACCUCAGCCUGCUAACUAGUCACGGUUGGUUUUUCCAGCCGGCGGACUUCUUAGAGGGACUAUUGGCGACUAGCCAAUGGAAGUGUGAGGCAAUAACAGGUCUGUGAUGCCCUUAGAUGUUCUGGGCCGCACGCGCGCUACACUGAUGCAAUCAACGAGCCUAGCCUUGGCCGACAGGUCCGGGUAAUCUUUGAAACUGCAUCGUGAUGGGGAUAGAUUAUUGCAAUUAUUAAUCUUCAACGAGGAAUGCCUAGUAAGCGCGAGUCAUCAGCUCGCGUUGAUUACGUCCCUGCCCUUUGUACACACCGCCCGUCGCUCCUACCGAUUGGGUGUGCUGGUGAAGCGUUCGGAUUGGCGGCUUCAGGCGGUUCGCCGCCCGAUGCAGCCGAGAAGUUCGUUAAACCCUCCCACCUAGAGGAAGGAGAAGUCGUAACAAGGUUUCCGUAGGUGAACCUGCGGAAGGAUCAUUG
SAG_216_1     UAGUCAUAUGCUUGUCUCAAAGAUUAAGCCAUGCAUGUCUAAGUAUAAACUGCUUUAUACUGUGAAACUGCGAAUGGCUCAUUAAAUCAGUUAUAGUUUAUUUGAUGGUACCUUGCUACUCGGAUAACCGUAGUAAUUCUAGAGCUAAUACGUGCGGAAAUCCCGACUCCUGGAAGGGACGUAUUUAUUAGAUAAAAGGCCGACCGGACUU-GUCCGACUCGCGGUGAAUCAUGAUAACUCCACGAAUCGCAUGGCC-CAGCGCCGGCGAUGUUUCAUUCAAAUUUCUGCCCUAUCAACUUUCGACGGUAAGGUAUUGGCUUACCGUGGUGGUAACGGGUGACGGAGGAUUAGGGUUCGAUUCCGGAGAGGGAGCCUGAGAAACGGCUACCACAUCCAAGGAAGGCAGCAGGCGCGCAAAUUACCCAAUCUUGACACAAGGAGGUAGUGACAAUAAAUAACAAUACCGGGGUUUUUCAACUCUGGUAAUUGGAAUGAGUACAAUCUAAACCCCUUAACGAGGAUCAAUUGGAGGGCAAGUCUGGUGCCAGCAGCCGCGGUAAUUCCAGCUCCAAUAGCGUAUAUUUAAGUUGUUGCAGUUAAAAAGCUCGUAGUUGGAUUUCGGGCGGGCCCGGCCGGUCCGCCUC--ACGGUGUGCACUGACCGGGCCCGUCCUGCUGCCGGGGACGGGCUCCUGGGCUUCACUGUCCGGGACUCGGAGUCGGCGAGGUUACUUUGAGUAAAUUAGAGUGUUCAAAGCAGGCAUCCGCCUUGAAUACGUUAGCAUGGAAUAACACGAUAGGACUCUGGCCUAUCUUGUUGGUCUGUGGGACCGGAGUAAUGAUUAAGAGGGACAGUCGGGGGCAUUCGUAUUUCAUUGUCAGAGGUGAAAUUCUUGGAUUUAUGAAAGACGAACUACUGCGAAAGCAUUUGCCAAGGAUGUUUUCAUUAAUCAAGAACGAAAGUUGGGGGCUCGAAGACGAUUAGAUACCGUCCUAGUCUCAACCAUAAACGAUGCCGACUAGGGAUUGGCGGGCGUUCUAUUGAUGACCCCGCCAGCACCUUAUGAGAAAUCAAAGUUUUUGGGUUCCGGGGGGAGUAUGGUCGCAAGGCUGAAACUUAAAGGAAUUGACGGAAGGGCACCACCAGGCGUGGAGCCUGCGGCUUAAUUUGACUCAACACGGGAAAACUUACCAGGUCCAGACAUAGUGAGGAUUGACAGAUUGAGAGCUCUUUCUUGAUUCUAUGGGUGGUGGUGCAUGGCCGUUCUUAGUUGGUGGGUUGCCUUGUCAGGUUGAUUCCGGUAACGAACGAGACCUCAGCCUGCUAACUAGUCACGCCUGGGCUUCCCAGGCGGCGGACUUCUUAGAGGGACUAUUGGCGACUAGCCAAUGGAAGUGUGAGGCAAUAACAGGUCUGUGAUGCCCUUAGAUGUUCUGGGCCGCACGCGCGCUACACUGAUGCGAUCAACGAGCCUAGCCUUGGCCGACAGGUCCGGGUAAUCUUGCAAACCGCAUCGUGAUGGGGAUAGAUUAUUGCAAUUAUUAAUCUUCAACGAGGAAUGCCUAGUAGGCGCGAGUCAUCAGCUCGCGUCGAUUACGUCCCUGCCCUUUGUACACACCGCCCGUCGCUCCUACCGAUUGGGUGUGCUGGUGAAGCGUUCGGAUUGGCGGCCUCCGGCGGUUCGCCGCUGGGAGCAGCCGAGAAGUUCGUUAAACCCUCCCACCUAGAGGAAGGAGAAGUCGUAACAAGGUUUCCGUAGGUGAACCUGCGGAAGGAUCAUUG
Wien_C19      UAGUCAUAUGCUUGUCUCAAAGAUUAAGCCAUGCAUGUCUAAGUAUAAACUGCUUUAUACUGUGAAACUGCGAAUGGCUCAUUAAAUCAGUUAUAGUUUAUUUGAUGGUACCUUGCUACUCGGAUAACCGUAGUAAUUCUAGAGCUAAUACGUGCGGAAAUCCCGACUCCUGGAAGGGACGUAUUUAUUAGAUAAAAGGCCGACCGGACUU-GUCCGACUCGCGGUGAAUCAUGAUAACUCCACGAAUCGCAUGGCC-CAGCGCCGGCGAUGUUUCAUUCAAAUUUCUGCCCUAUCAACUUUCGACGGUAAGGUAUUGGCUUACCGUGGUGGUAACGGGUGACGGAGGAUUAGGGUUCGAUUCCGGAGAGGGAGCCUGAGAAACGGCUACCACAUCCAAGGAAGGCAGCAGGCGCGCAAAUUACCCAAUCUUGACACAAGGAGGUAGUGACAAUAAAUAACAAUACCGGGGUUUUUCAACUCUGGUAAUUGGAAUGAGUACAAUCUAAACCCCUUAACGAGGAUCAAUUGGAGGGCAAGUCUGGUGCCAGCAGCCGCGGUAAUUCCAGCUCCAAUAGCGUAUAUUUAAGUUGUUGCAGUUAAAAAGCUCGUAGUUGGAUUUCGGGCGGGCCCGGCCGGUCCGCCUC--ACGGUGUGCACUGACCGGGCCCGUCCUGCUGCCGGGGACGGGCUCCUGGGCUUCACUGUCCGGGACUCGGAGUCGGCGAGGUUACUUUGAGUAAAUUAGAGUGUUCAAAGCAGGCAUCCGCCUUGAAUACGUUAGCAUGGAAUAACACGAUAGGACUCUGGCCUAUCUUGUUGGUCUGUGGGACCGGAGUAAUGAUUAAGAGGGACAGUCGGGGGCAUUCGUAUUUCAUUGUCAGAGGUGAAAUUCUUGGAUUUAUGAAAGACGAACUACUGCGAAAGCAUUUGCCAAGGAUGUUUUCAUUAAUCAAGAACGAAAGUUGGGGGCUCGAAGACGAUUAGAUACCGUCCUAGUCUCAACCAUAAACGAUGCCGACUAGGGAUUGGCGGGCGUUCUAUUGAUGACCCCGCCAGCACCUUAUGAGAAAUCAAAGUUUUUGGGUUCCGGGGGGAGUAUGGUCGCAAGGCUGAAACUUAAAGGAAUUGACGGAAGGGCACCACCAGGCGUGGAGCCUGCGGCUUAAUUUGACUCAACACGGGAAAACUUACCAGGUCCAGACAUAGUGAGGAUUGACAGAUUGAGAGCUCUUUCUUGAUUCUAUGGGUGGUGGUGCAUGGCCGUUCUUAGUUGGUGGGUUGCCUUGUCAGGUUGAUUCCGGUAACGAACGAGACCUCAGCCUGCUAACUAGUCACGCCUGGGCUUCCCAGGCGGCGGACUUCUUAGAGGGACUAUUGGCGACUAGCCAAUGGAAGUGUGAGGCAAUAACAGGUCUGUGAUGCCCUUAGAUGUUCUGGGCCGCACGCGCGCUACACUGAUGCGAUCAACGAGCCUAGCCUUGGCCGACAGGUCCGGGUAAUCUUGCAAACCGCAUCGUGAUGGGGAUAGAUUAUUGCAAUUAUUAAUCUUCAACGAGGAAUGCCUAGUAGGCGCGAGUCAUCAGCUCGCGUCGAUUACGUCCCUGCCCUUUGUACACACCGCCCGUCGCUCCUACCGAUUGGGUGUGCUGGUGAAGCGUUCGGAUUGGCGGCCUCCGGCGGUUCGCCGCUGGGAGCAGCCGAGAAGUUCGUUAAACCCUCCCACCUAGAGGAAGGAGAAGUCGUAACAAGGUUUCCGUAGGUGAACCUGCGGAAGGAUCAUUG
SAG_216_4     UAGUCAUAUGCUUGUCUCAAAGAUUAAGCCAUGCAUGUCUAAGUAUAAACUGCUUUAUACUGUGAAACUGCGAAUGGCUCAUUAAAUCAGUUAUAGUUUAUUUGAUGGUACCUUGCUACUCGGAUAACCGUAGUAAUUCUAGAGCUAAUACGUGCGGAAAUCCCGACUCCUGGAAGGGACGUAUUUAUUAGAUAAAAGGCCGACCGGACUU-GUCCGACUCGCGGUGAAUCAUGAUAACUCCACGAAUCGCAUGGCC-CAGCGCCGGCGAUGUUUCAUUCAAAUUUCUGCCCUAUCAACUUUCGACGGUAAGGUAUUGGCUUACCGUGGUGGUAACGGGUGACGGAGGAUUAGGGUUCGAUUCCGGAGAGGGAGCCUGAGAAACGGCUACCACAUCCAAGGAAGGCAGCAGGCGCGCAAAUUACCCAAUCUUGACACAAGGAGGUAGUGACAAUAAAUAACAAUACCGGGGUUUUUCAACUCUGGUAAUUGGAAUGAGUACAAUCUAAACCCCUUAACGAGGAUCAAUUGGAGGGCAAGUCUGGUGCCAGCAGCCGCGGUAAUUCCAGCUCCAAUAGCGUAUAUUUAAGUUGUUGCAGUUAAAAAGCUCGUAGUUGGAUUUCGGGCGGGCCCGGCCGGUCCGCCUC--ACGGUGUGCACUGACCGGGCCCGUCCUGCUGCCGGGGACGGGCUCCUGGGCUUCACUGUCCGGGACUCGGAGUCGGCGAGGUUACUUUGAGUAAAUUAGAGUGUUCAAAGCAGGCAUCCGCCUUGAAUACGUUAGCAUGGAAUAACACGAUAGGACUCUGGCCUAUCUUGUUGGUCUGUGGGACCGGAGUAAUGAUUAAGAGGGACAGUCGGGGGCAUUCGUAUUUCAUUGUCAGAGGUGAAAUUCUUGGAUUUAUGAAAGACGAACUACUGCGAAAGCAUUUGCCAAGGAUGUUUUCAUUAAUCAAGAACGAAAGUUGGGGGCUCGAAGACGAUUAGAUACCGUCCUAGUCUCAACCAUAAACGAUGCCGACUAGGGAUUGGCGGGCGUUCUAUUGAUGACCCCGCCAGCACCUUAUGAGAAAUCAAAGUUUUUGGGUUCCGGGGGGAGUAUGGUCGCAAGGCUGAAACUUAAAGGAAUUGACGGAAGGGCACCACCAGGCGUGGAGCCUGCGGCUUAAUUUGACUCAACACGGGAAAACUUACCAGGUCCAGACAUAGUGAGGAUUGACAGAUUGAGAGCUCUUUCUUGAUUCUAUGGGUGGUGGUGCAUGGCCGUUCUUAGUUGGUGGGUUGCCUUGUCAGGUUGAUUCCGGUAACGAACGAGACCUCAGCCUGCUAACUAGUCACGCCUGGGCUCCCCAGGCGGCGGACUUCUUAGAGGGACUAUUGGCGACUAGCCAAUGGAAGUGUGAGGCAAUAACAGGUCUGUGAUGCCCUUAGAUGUUCUGGGCCGCACGCGCGCUACACUGAUGCGAUCAACGAGCCUAGCCUUGGCCGACAGGUCCGGGUAAUCUUGCAAACCGCAUCGUGAUGGGGAUAGAUUAUUGCAAUUAUUAAUCUUCAACGAGGAAUGCCUAGUAGGCGCGAGUCAUCAGCUCGCGUCGAUUACGUCCCUGCCCUUUGUACACACCGCCCGUCGCUCCUACCGAUUGGGUGUGCUGGUGAAGCGUUCGGAUUGGCGGCCUCCGGCGGUUCGCCGCUGGGAGCAGCCGAGAAGUUCGUUAAACCCUCCCACCUAGAGGAAGGAGAAGUCGUAACAAGGUUUCCGUAGGUGAACCUGCGGAAGGAUCAUUG
SAG_216_14    UAGUCAUAUGCUUGUCUCAAAGAUUAAGCCAUGCAUGUCUAAGUAUAAACUGCUUUAUACUGUGAAACUGCGAAUGGCUCAUUAAAUCAGUUAUAGUUUAUUUGAUGGUACCUUGCUACUCGGAUAACCGUAGUAAUUCUAGAGCUAAUACGUGCGGAAAUCCCGACUCCUGGAAGGGACGUAUUUAUUAGAUAAAAGGCCGACCGGACUU-GUCCGACUCGCGGUGAAUCAUGAUAACUCCACGAAUCGCAUGGCC-CAGCGCCGGCGAUGUUUCAUUCAAAUUUCUGCCCUAUCAACUUUCGACGGUAAGGUAUUGGCUUACCGUGGUGGUAACGGGUGACGGAGGAUUAGGGUUCGAUUCCGGAGAGGGAGCCUGAGAAACGGCUACCACAUCCAAGGAAGGCAGCAGGCGCGCAAAUUACCCAAUCUUGACACAAGGAGGUAGUGACAAUAAAUAACAAUACCGGGGUUUUUCAACUCUGGUAAUUGGAAUGAGUACAAUCUAAACCCCUUAACGAGGAUCAAUUGGAGGGCAAGUCUGGUGCCAGCAGCCGCGGUAAUUCCAGCUCCAAUAGCGUAUAUUUAAGUUGUUGCAGUUAAAAAGCUCGUAGUUGGAUUUCGGGCGGGCCCGGCCGGUCCGCCUC--ACGGUGUGCACUGACCGGGCCCGUCCUGCUGCCGGGGACGGGCUCCUGGGCUUCACUGUCCGGGACUCGGAGUCGGCGAGGUUACUUUGAGUAAAUUAGAGUGUUCAAAGCAGGCAUCCGCCUUGAAUACGUUAGCAUGGAAUAACACGAUAGGACUCUGGCCUAUCUUGUUGGUCUGUGGGACCGGAGUAAUGAUUAAGAGGGACAGUCGGGGGCAUUCGUAUUUCAUUGUCAGAGGUGAAAUUCUUGGAUUUAUGAAAGACGAACUACUGCGAAAGCAUUUGCCAAGGAUGUUUUCAUUAAUCAAGAACGAAAGUUGGGGGCUCGAAGACGAUUAGAUACCGUCCUAGUCUCAACCAUAAACGAUGCCGACUAGGGAUUGGCGGGCGUUCUAUUGAUGACCCCGCCAGCACCUUAUGAGAAAUCAAAGUUUUUGGGUUCCGGGGGGAGUAUGGUCGCAAGGCUGAAACUUAAAGGAAUUGACGGAAGGGCACCACCAGGCGUGGAGCCUGCGGCUUAAUUUGACUCAACACGGGAAAACUUACCAGGUCCAGACAUAGUGAGGAUUGACAGAUUGAGAGCUCUUUCUUGAUUCUAUGGGUGGUGGUGCAUGGCCGUUCUUAGUUGGUGGGUUGCCUUGUCAGGUUGAUUCCGGUAACGAACGAGACCUCAGCCUGCUAACUAGUCACGCCUGGGCUCCCCAGGCGGCGGACUUCUUAGAGGGACUAUUGGCGACUAGCCAAUGGAAGUGUGAGGCAAUAACAGGUCUGUGAUGCCCUUAGAUGUUCUGGGCCGCACGCGCGCUACACUGAUGCGAUCAACGAGCCUAGCCUUGGCCGACAGGUCCGGGUAAUCUUGCAAACCGCAUCGUGAUGGGGAUAGAUUAUUGCAAUUAUUAAUCUUCAACGAGGAAUGCCUAGUAGGCGCGAGUCAUCAGCUCGCGUCGAUUACGUCCCUGCCCUUUGUACACACCGCCCGUCGCUCCUACCGAUUGGGUGUGCUGGUGAAGCGUUCGGAUUGGCGGCCUCCGGCGGUUCGCCGCUGGGAGCAGCCGAGAAGUUCGUUAAACCCUCCCACCUAGAGGAAGGAGAAGUCGUAACAAGGUUUCCGUAGGUGAACCUGCGGAAGGAUCAUUG
SAG_2104      UAGUCAUAUGCUUGUCUCAAAGAUUAAGCCAUGCAUGUCUAAGUAUAAACUGCUUUAUACUGUGAAACUGCGAAUGGCUCAUUAAAUCAGUUAUAGUUUAUUUGAUGGUACCUUGCUACUCGGAUAACCGUAGUAAUUCUAGAGCUAAUACGUGCGGAAAUCCCGACUCCUGGAAGGGACGUAUUUAUUAGAUAAAAGGCCGACCGGACUU-GUCCGACUCGCGGUGAAUCAUGAUAACUCCACGAAUCGCAUGGCC-CAGCGCCGGCGAUGUUUCAUUCAAAUUUCUGCCCUAUCAACUUUCGACGGUAAGGUAUUGGCUUACCGUGGUGGUAACGGGUGACGGAGGAUUAGGGUUCGAUUCCGGAGAGGGAGCCUGAGAAACGGCUACCACAUCCAAGGAAGGCAGCAGGCGCGCAAAUUACCCAAUCUUGACACAAGGAGGUAGUGACAAUAAAUAACAAUACCGGGGUUUUUCAACUCUGGUAAUUGGAAUGAGUACAAUCUAAACCCCUUAACGAGGAUCAAUUGGAGGGCAAGUCUGGUGCCAGCAGCCGCGGUAAUUCCAGCUCCAAUAGCGUAUAUUUAAGUUGUUGCAGUUAAAAAGCUCGUAGUUGGAUUUCGGGCGGGCCCGGCCGGUCCGCCUC--ACGGUGUGCACUGACCGGGCCCGUCCUGCUGCCGGGGACGGGCUCCUGGGCUUCACUGUCCGGGACUCGGAGUCGGCGAGGUUACUUUGAGUAAAUUAGAGUGUUCAAAGCAGGCAUCCGCCUUGAAUACGUUAGCAUGGAAUAACACGAUAGGACUCUGGCCUAUCUUGUUGGUCUGUGGGACCGGAGUAAUGAUUAAGAGGGACAGUCGGGGGCAUUCGUAUUUCAUUGUCAGAGGUGAAAUUCUUGGAUUUAUGAAAGACGAACUACUGCGAAAGCAUUUGCCAAGGAUGUUUUCAUUAAUCAAGAACGAAAGUUGGGGGCUCGAAGACGAUUAGAUACCGUCCUAGUCUCAACCAUAAACGAUGCCGACUAGGGAUUGGCGGGCGUUCUAUUGAUGACCCCGCCAGCACCUUAUGAGAAAUCAAAGUUUUUGGGUUCCGGGGGGAGUAUGGUCGCAAGGCUGAAACUUAAAGGAAUUGACGGAAGGGCACCACCAGGCGUGGAGCCUGCGGCUUAAUUUGACUCAACACGGGAAAACUUACCAGGUCCAGACAUAGUGAGGAUUGACAGAUUGAGAGCUCUUUCUUGAUUCUAUGGGUGGUGGUGCAUGGCCGUUCUUAGUUGGUGGGUUGCCUUGUCAGGUUGAUUCCGGUAACGAACGAGACCUCAGCCUGCUAACUAGUCACGCCUGGGCUCCCCAGGCGGCGGACUUCUUAGAGGGACUAUUGGCGACUAGCCAAUGGAAGUGUGAGGCAAUAACAGGUCUGUGAUGCCCUUAGAUGUUCUGGGCCGCACGCGCGCUACACUGAUGCGAUCAACGAGCCUAGCCUUGGCCGACAGGUCCGGGUAAUCUUGCAAACCGCAUCGUGAUGGGGAUAGAUUAUUGCAAUUAUUAAUCUUCAACGAGGAAUGCCUAGUAGGCGCGAGUCAUCAGCUCGCGUCGAUUACGUCCCUGCCCUUUGUACACACCGCCCGUCGCUCCUACCGAUUGGGUGUGCUGGUGAAGCGUUCGGAUUGGCGGCCUCCGGCGGUUCGCCGCUGGGAGCAGCCGAGAAGUUCGUUAAACCCUCCCACCUAGAGGAAGGAGAAGUCGUAACAAGGUUUCCGUAGGUGAACCUGCGGAAGGAUCAUUG
SAG_2040      UAGUCAUAUGCUUGUCUCAAAGAUUAAGCCAUGCAUGUCUAAGUAUAAACUGCUUUAUACUGUGAAACUGCGAAUGGCUCAUUAAAUCAGUUAUAGUUUAUUUGAUGGUACCUUGCUACUCGGAUAACCGUAGUAAUUCUAGAGCUAAUACGUGCGGAAAUCCCGACUCCUGGAAGGGACGUAUUUAUUAGAUAAAAGGCCGACCGGACUC-GUCCGACUCGCGGUGAAUCAUGAUAACUCCACGAAUCGCAUGGCC-CAGCGCCGGCGAUGUUUCAUUCAAAUUUCUGCCCUAUCAACUUUCGACGGUAAGGUAUUGGCUUACCGUGGUGGUAACGGGUGACGGAGGAUUAGGGUUCGAUUCCGGAGAGGGAGCCUGAGAAACGGCUACCACAUCCAAGGAAGGCAGCAGGCGCGCAAAUUACCCAAUCUUGACACAAGGAGGUAGUGACAAUAAAUAACAAUACCGGGGUUUUUCAACUCUGGUAAUUGGAAUGAGUACAAUCUAAACCCCUUAACGAGGAUCAAUUGGAGGGCAAGUCUGGUGCCAGCAGCCGCGGUAAUUCCAGCUCCAAUAGCGUAUAUUUAAGUUGUUGCAGUUAAAAAGCUCGUAGUUGGAUUUCGGGCGGGCCCGGCCGGUCCGCCUC--ACGGUGUGCACUGACCGGGCCCGUCCUGCUGCCGGGGACGGGCUCCUGGGCUUCACUGUCCGGGACUCGGAGUCGGCGAGGUUACUUUGAGUAAAUUAGAGUGUUCAAAGCAGGCAUCCGCCUUGAAUACGUUAGCAUGGAAUAACACGAUAGGACUCUGGCCUAUCUUGUUGGUCUGUGGGACCGGAGUAAUGAUUAAGAGGGACAGUCGGGGGCAUUCGUAUUUCAUUGUCAGAGGUGAAAUUCUUGGAUUUAUGAAAGACGAACUACUGCGAAAGCAUUUGCCAAGGAUGUUUUCAUUAAUCAAGAACGAAAGUUGGGGGCUCGAAGACGAUUAGAUACCGUCCUAGUCUCAACCAUAAACGAUGCCGACUAGGGAUUGGCGGGCGUUCUAUUGAUGACCCCGCCAGCACCUUAUGAGAAAUCAAAGUUUUUGGGUUCCGGGGGGAGUAUGGUCGCAAGGCUGAAACUUAAAGGAAUUGACGGAAGGGCACCACCAGGCGUGGAGCCUGCGGCUUAAUUUGACUCAACACGGGAAAACUUACCAGGUCCAGACAUAGUGAGGAUUGACAGAUUGAGAGCUCUUUCUUGAUUCUAUGGGUGGUGGUGCAUGGCCGUUCUUAGUUGGUGGGUUGCCUUGUCAGGUUGAUUCCGGUAACGAACGAGACCUCAGCCUGCUAACUAGUCACGCCUGGGCUCCCCAGGCGGCGGACUUCUUAGAGGGACUAUUGGCGACUAGCCAAUGGAAGUGUGAGGCAAUAACAGGUCUGUGAUGCCCUUAGAUGUUCUGGGCCGCACGCGCGCUACACUGAUGCGAUCAACGAGCCUAGCCUUGGCCGACAGGUCCGGGUAAUCUUGCAAACCGCAUCGUGAUGGGGAUAGAUUAUUGCAAUUAUUAAUCUUCAACGAGGAAUGCCUAGUAGGCGCGAGUCAUCAGCUCGCGUCGAUUACGUCCCUGCCCUUUGUACACACCGCCCGUCGCUCCUACCGAUUGGGUGUGCUGGUGAAGCGUUCGGAUUGGCGGCUUCCGGCGGUUCGCCGCUGGUAGCAGCCGAGAAGUUCGUUAAACCCUCCCACCUAGAGGAAGGAGAAGUCGUAACAAGGUUUCCGUAGGUGAACCUGCGGAAGGAUCAUUG
SAG_2127      UAGUCAUAUGCUUGUCUCAAAGAUUAAGCCAUGCAUGUCUAAGUAUAAACUGCUUUAUACUGUGAAACUGCGAAUGGCUCAUUAAAUCAGUUAUAGUUUAUUUGAUGGUACCUUGCUACUCGGAUAACCGUAGUAAUUCUAGAGCUAAUACGUGCGGAAAUCCCGACUCCUGGAAGGGACGUAUUUAUUAGAUAAAAGGCCGACCGGACUC-GUCCGACUCGCGGUGAAUCAUGAUAACUCCACGAAUCGCAUGGCC-CAGCGCCGGCGAUGUUUCAUUCAAAUUUCUGCCCUAUCAACUUUCGACGGUAAGGUAUUGGCUUACCGUGGUGGUAACGGGUGACGGAGGAUUAGGGUUCGAUUCCGGAGAGGGAGCCUGAGAAACGGCUACCACAUCCAAGGAAGGCAGCAGGCGCGCAAAUUACCCAAUCUUGACACAAGGAGGUAGUGACAAUAAAUAACAAUACCGGGGUUUUUCAACUCUGGUAAUUGGAAUGAGUACAAUCUAAACCCCUUAACGAGGAUCAAUUGGAGGGCAAGUCUGGUGCCAGCAGCCGCGGUAAUUCCAGCUCCAAUAGCGUAUAUUUAAGUUGUUGCAGUUAAAAAGCUCGUAGUUGGAUUUCGGGCGGGCCCGGCCGGUCCGCCUC--ACGGUGUGCACUGACCGGGCCCGUCCUGCUGCCGGGGACGGGCUCCUGGGCUUCACUGUCCGGGACUCGGAGUCGGCGAGGUUACUUUGAGUAAAUUAGAGUGUUCAAAGCAGGCAUCCGCCUUGAAUACGUUAGCAUGGAAUAACACGAUAGGACUCUGGCCUAUCUUGUUGGUCUGUGGGACCGGAGUAAUGAUUAAGAGGGACAGUCGGGGGCAUUCGUAUUUCAUUGUCAGAGGUGAAAUUCUUGGAUUUAUGAAAGACGAACUACUGCGAAAGCAUUUGCCAAGGAUGUUUUCAUUAAUCAAGAACGAAAGUUGGGGGCUCGAAGACGAUUAGAUACCGUCCUAGUCUCAACCAUAAACGAUGCCGACUAGGGAUUGGCGGGCGUUCUAUUGAUGACCCCGCCAGCACCUUAUGAGAAAUCAAAGUUUUUGGGUUCCGGGGGGAGUAUGGUCGCAAGGCUGAAACUUAAAGGAAUUGACGGAAGGGCACCACCAGGCGUGGAGCCUGCGGCUUAAUUUGACUCAACACGGGAAAACUUACCAGGUCCAGACAUAGUGAGGAUUGACAGAUUGAGAGCUCUUUCUUGAUUCUAUGGGUGGUGGUGCAUGGCCGUUCUUAGUUGGUGGGUUGCCUUGUCAGGUUGAUUCCGGUAACGAACGAGACCUCAGCCUGCUAACUAGUCACGCCUGGGCUCCCCAGGCGGCGGACUUCUUAGAGGGACUAUUGGCGACUAGCCAAUGGAAGUGUGAGGCAAUAACAGGUCUGUGAUGCCCUUAGAUGUUCUGGGCCGCACGCGCGCUACACUGAUGCGAUCAACGAGCCUAGCCUUGGCCGACAGGUCCGGGUAAUCUUGCAAACCGCAUCGUGAUGGGGAUAGAUUAUUGCAAUUAUUAAUCUUCAACGAGGAAUGCCUAGUAGGCGCGAGUCAUCAGCUCGCGUCGAUUACGUCCCUGCCCUUUGUACACACCGCCCGUCGCUCCUACCGAUUGGGUGUGCUGGUGAAGCGUUCGGAUUGGCGGCUUCCGGCGGUUCGCCGCUGGUAGCAGCCGAGAAGUUCGUUAAACCCUCCCACCUAGAGGAAGGAGAAGUCGUAACAAGGUUUCCGUAGGUGAACCUGCGGAAGGAUCAUUG
SAG_2325      UAGUCAUAUGCUUGUCUCAAAGAUUAAGCCAUGCAUGUCUAAGUAUAAACUGCUUUAUACUGUGAAACUGCGAAUGGCUCAUUAAAUCAGUUAUAGUUUAUUUGAUGGUACCUUGCUACUCGGAUAACCGUAGUAAUUCUAGAGCUAAUACGUGCGGAAAUCCCGACUCCUGGAAGGGACGUAUUUAUUAGAUAAAAGGCCGACCGGACUC-GUCCGACUCGCGGUGAAUCAUGAUAACUCCACGAAUCGCAUGGCC-CAGCGCCGGCGAUGUUUCAUUCAAAUUUCUGCCCUAUCAACUUUCGACGGUAAGGUAUUGGCUUACCGUGGUGGUAACGGGUGACGGAGGAUUAGGGUUCGAUUCCGGAGAGGGAGCCUGAGAAACGGCUACCACAUCCAAGGAAGGCAGCAGGCGCGCAAAUUACCCAAUCUUGACACAAGGAGGUAGUGACAAUAAAUAACAAUACCGGGGUUUUUCAACUCUGGUAAUUGGAAUGAGUACAAUCUAAACCCCUUAACGAGGAUCAAUUGGAGGGCAAGUCUGGUGCCAGCAGCCGCGGUAAUUCCAGCUCCAAUAGCGUAUAUUUAAGUUGUUGCAGUUAAAAAGCUCGUAGUUGGAUUUCGGGCGGGCCCGGCCGGUCCGCCUC--ACGGUGUGCACUGACCGGGCCCGUCCUGCUGCCGGGGACGGGCUCCUGGGCUUCACUGUCCGGGACUCGGAGUCGGCGAGGUUACUUUGAGUAAAUUAGAGUGUUCAAAGCAGGCAUCCGCCUUGAAUACGUUAGCAUGGAAUAACACGAUAGGACUCUGGCCUAUCUUGUUGGUCUGUGGGACCGGAGUAAUGAUUAAGAGGGACAGUCGGGGGCAUUCGUAUUUCAUUGUCAGAGGUGAAAUUCUUGGAUUUAUGAAAGACGAACUACUGCGAAAGCAUUUGCCAAGGAUGUUUUCAUUAAUCAAGAACGAAAGUUGGGGGCUCGAAGACGAUUAGAUACCGUCCUAGUCUCAACCAUAAACGAUGCCGACUAGGGAUUGGCGGGCGUUCUAUUGAUGACCCCGCCAGCACCUUAUGAGAAAUCAAAGUUUUUGGGUUCCGGGGGGAGUAUGGUCGCAAGGCUGAAACUUAAAGGAAUUGACGGAAGGGCACCACCAGGCGUGGAGCCUGCGGCUUAAUUUGACUCAACACGGGAAAACUUACCAGGUCCAGACAUAGUGAGGAUUGACAGAUUGAGAGCUCUUUCUUGAUUCUAUGGGUGGUGGUGCAUGGCCGUUCUUAGUUGGUGGGUUGCCUUGUCAGGUUGAUUCCGGUAACGAACGAGACCUCAGCCUGCUAACUAGUCACGCCUGGGCUCCCCAGGCGGCGGACUUCUUAGAGGGACUAUUGGCGACUAGCCAAUGGAAGUGUGAGGCAAUAACAGGUCUGUGAUGCCCUUAGAUGUUCUGGGCCGCACGCGCGCUACACUGAUGCGAUCAACGAGCCUAGCCUUGGCCGACAGGUCCGGGUAAUCUUGCAAACCGCAUCGUGAUGGGGAUAGAUUAUUGCAAUUAUUAAUCUUCAACGAGGAAUGCCUAGUAGGCGCGAGUCAUCAGCUCGCGUCGAUUACGUCCCUGCCCUUUGUACACACCGCCCGUCGCUCCUACCGAUUGGGUGUGCUGGUGAAGCGUUCGGAUUGGCGGCUUCCGGCGGUUCGCCGCUGGUAGCAGCCGAGAAGUUCGUUAAACCCUCCCACCUAGAGGAAGGAGAAGUCGUAACAAGGUUUCCGUAGGUGAACCUGCGGAAGGAUCAUUG
CAUP_H5103    UAGUCAUAUGCUUGUCUCAAAGAUUAAGCCAUGCAUGUCUAAGUAUAAACUGCUUUAUACUGUGAAACUGCGAAUGGCUCAUUAAAUCAGUUAUAGUUUAUUUGAUGGUACCUUGCUACUCGGAUAACCGUAGUAAUUCUAGAGCUAAUACGUGCGGAAAUCCCGACUCCUGGAAGGGACGUAUUUAUUAGAUAAAAGGCCGACCGGACUC-GUCCGACUCGCGGUGAAUCAUGAUAACUCCACGAAUCGCAUGGCC-CAGCGCCGGCGAUGUUUCAUUCAAAUUUCUGCCCUAUCAACUUUCGACGGUAAGGUAUUGGCUUACCGUGGUGGUAACGGGUGACGGAGGAUUAGGGUUCGAUUCCGGAGAGGGAGCCUGAGAAACGGCUACCACAUCCAAGGAAGGCAGCAGGCGCGCAAAUUACCCAAUCUUGACACAAGGAGGUAGUGACAAUAAAUAACAAUACCGGGGUUUUUCAACUCUGGUAAUUGGAAUGAGUACAAUCUAAACCCCUUAACGAGGAUCAAUUGGAGGGCAAGUCUGGUGCCAGCAGCCGCGGUAAUUCCAGCUCCAAUAGCGUAUAUUUAAGUUGUUGCAGUUAAAAAGCUCGUAGUUGGAUUUCGGGCGGGCCCGGCCGGUCCGCCUC--ACGGUGUGCACUGACCGGGCCCGUCCUGCUGCCGGGGACGGGCUCCUGGGCUUCACUGUCCGGGACUCGGAGUCGGCGAGGUUACUUUGAGUAAAUUAGAGUGUUCAAAGCAGGCAUCCGCCUUGAAUACGUUAGCAUGGAAUAACACGAUAGGACUCUGGCCUAUCUUGUUGGUCUGUGGGACCGGAGUAAUGAUUAAGAGGGACAGUCGGGGGCAUUCGUAUUUCAUUGUCAGAGGUGAAAUUCUUGGAUUUAUGAAAGACGAACUACUGCGAAAGCAUUUGCCAAGGAUGUUUUCAUUAAUCAAGAACGAAAGUUGGGGGCUCGAAGACGAUUAGAUACCGUCCUAGUCUCAACCAUAAACGAUGCCGACUAGGGAUUGGCGGGCGUUCUAUUGAUGACCCCGCCAGCACCUUAUGAGAAAUCAAAGUUUUUGGGUUCCGGGGGGAGUAUGGUCGCAAGGCUGAAACUUAAAGGAAUUGACGGAAGGGCACCACCAGGCGUGGAGCCUGCGGCUUAAUUUGACUCAACACGGGAAAACUUACCAGGUCCAGACAUAGUGAGGAUUGACAGAUUGAGAGCUCUUUCUUGAUUCUAUGGGUGGUGGUGCAUGGCCGUUCUUAGUUGGUGGGUUGCCUUGUCAGGUUGAUUCCGGUAACGAACGAGACCUCAGCCUGCUAACUAGUCACGCCUGGGCUCCCCAGGCGGCGGACUUCUUAGAGGGACUAUUGGCGACUAGCCAAUGGAAGUGUGAGGCAAUAACAGGUCUGUGAUGCCCUUAGAUGUUCUGGGCCGCACGCGCGCUACACUGAUGCGAUCAACGAGCCUAGCCUUGGCCGACAGGUCCGGGUAAUCUUGCAAACCGCAUCGUGAUGGGGAUAGAUUAUUGCAAUUAUUAAUCUUCAACGAGGAAUGCCUAGUAGGCGCGAGUCAUCAGCUCGCGUCGAUUACGUCCCUGCCCUUUGUACACACCGCCCGUCGCUCCUACCGAUUGGGUGUGCUGGUGAAGCGUUCGGAUUGGCGGCUUCCGGCGGUUCGCCGCUGGUAGCAGCCGAGAAGUUCGUUAAACCCUCCCACCUAGAGGAAGGAGAAGUCGUAACAAGGUUUCCGUAGGUGAACCUGCGGAAGGAUCAUUG


1 2 2 2 1 2 2 2 2 2 2 2 2 2 2 2 1 1 1 1 1 1 1 1 1 1 1 2 2 2 1 2 2 2 1 1 2 2 1 1 1 1 2 2 1 1 1 1 2 2 1 1 1 1 1 1 1 1 1 1 1 2 2 1 1 1 2 2 1 2 2 1 1 1 1 1 1 2 2 2 1 1 1 1 1 1 1 2 2 2 1 1 2 2 1 1 2 2 1 1 1 1 2 2 2 1 1 1 1 1 1 1 1 1 1 1 1 1 1 1 2 2 1 1 1 1 1 2 1 1 2 2 2 1 1 1 1 1 2 2 2 1 1 2 1 1 1 1 1 1 2 2 1 1 1 1 1 1 1 1 2 2 2 2 1 1 2 1 1 1 1 1 2 1 1 2 2 2 2 1 1 1 1 1 2 2 2 2 2 2 2 2 2 1 1 1 1 1 2 2 2 2 1 1 2 2 2 2 1 1 1 1 1 2 2 2 2 1 1 1 1 1 2 2 2 2 1 1 2 2 2 1 2 2 2 2 2 2 1 1 1 1 1 1 1 1 1 2 2 2 2 1 2 2 2 2 1 1 1 1 1 1 2 2 2 2 2 2 2 2 1 1 1 1 2 2 2 1 1 1 2 2 2 2 1 1 2 2 2 1 2 2 2 1 2 1 1 2 2 2 1 1 1 1 2 2 2 2 2 2 2 2 1 2 1 1 1 2 1 2 2 2 2 2 2 2 2 2 2 2 1 1 1 1 2 1 2 2 2 1 1 1 2 2 2 2 2 2 2 2 1 1 1 1 2 2 2 2 1 1 1 2 2 2 2 2 2 2 1 2 2 1 2 2 2 1 1 1 1 1 1 1 1 1 1 2 2 2 1 2 2 1 2 1 2 2 1 1 1 1 2 2 1 2 1 1 1 2 2 2 2 2 2 1 1 1 1 1 1 1 1 2 2 2 2 1 1 1 2 2 2 2 1 1 1 1 1 2 2 2 2 1 2 2 2 2 1 1 2 2 2 2 1 1 1 1 1 1 1 1 2 2 2 2 2 2 2 2 2 2 2 2 2 1 1 1 1 2 2 2 2 2 2 2 2 2 1 2 2 2 2 1 1 1 1 1 1 2 2 1 1 1 1 1 1 1 1 1 1 1 1 1 1 1 1 1 2 2 1 1 1 1 1 1 1 1 1 2 2 2 2 2 2 2 2 2 1 1 1 1 2 2 2 2 1 1 1 1 1 1 1 1 2 2 2 1 1 1 1 1 1 1 1 1 2 2 2 2 2 2 2 2 2 2 1 2 2 2 2 2 2 2 2 2 2 1 1 1 1 1 1 1 2 2 1 2 1 2 1 1 1 1 1 1 1 2 1 2 2 1 1 1 2 2 2 1 1 1 1 1 1 1 2 2 2 2 2 2 2 2 2 2 2 2 1 2 2 2 2 1 2 2 2 2 1 1 1 1 1 1 2 2 2 2 1 1 1 2 2 2 2 1 2 2 2 2 2 2 2 2 2 2 2 2 1 1 1 2 2 2 2 2 2 1 1 1 2 2 2 2 1 2 2 2 2 2 2 2 2 1 1 1 1 1 1 2 2 2 2 2 2 2 2 2 2 2 2 1 1 1 2 2 2 2 2 2 1 1 1 2 2 2 1 1 1 1 1 1 1 1 1 1 1 1 2 2 1 1 2 2 1 2 2 2 2 1 1 2 2 2 2 2 2 1 1 1 1 2 2 2 1 2 1 1 1 2 2 1 1 1 1 1 1 1 1 2 2 2 2 1 2 2 2 2 2 1 2 2 2 1 1 1 2 2 2 2 2 2 2 2 2 2 2 2 2 1 2 2 1 1 1 1 1 1 1 1 1 2 2 2 1 2 2 2 2 2 2 2 1 1 1 1 1 1 1 2 2 1 1 2 2 2 2 2 2 1 1 1 1 1 1 2 2 2 2 1 1 2 2 2 1 2 2 2 2 2 2 1 2 1 1 1 2 2 2 1 1 1 1 1 1 2 2 2 1 1 1 1 1 1 2 1 2 2 2 2 2 2 1 2 2 2 1 1 1 1 1 1 1 2 2 1 1 1 1 2 2 1 1 1 2 2 2 2 1 1 1 1 1 2 2 2 2 2 1 2 1 2 2 2 2 2 1 1 1 2 2 1 2 1 1 1 1 2 2 2 2 2 2 2 1 1 1 2 1 1 1 2 2 2 2 1 1 1 1 1 1 1 1 1 2 2 2 2 1 1 1 2 2 2 2 2 2 2 2 1 1 1 1 1 1 1 1 1 1 2 2 2 1 2 2 1 2 2 2 1 1 2 2 2 2 2 2 2 2 1 2 2 2 1 1 1 1 1 1 1 1 2 2 2 2 2 2 2 2 2 2 2 1 1 2 2 2 1 1 1 2 2 1 1 1 1 2 2 1 1 1 2 2 1 1 1 1 1 2 2 2 1 2 1 2 1 2 2 1 2 2 2 2 1 2 2 2 2 2 1 1 1 1 2 2 2 2 2 1 1 2 2 2 2 1 1 1 1 1 1 1 1 2 2 2 2 1 2 2 2 2 2 2 2 2 1 1 1 1 1 1 2 2 2 2 2 1 1 2 2 2 1 2 2 2 2 2 2 1 1 1 1 2 2 2 2 1 1 1 1 1 1 1 1 2 2 2 2 1 1 1 1 1 1 1 1 2 2 2 2 2 1 2 1 1 1 1 2 2 2 2 1 1 1 1 1 2 2 2 2 2 2 1 2 2 2 1 1 1 1 1 1 1 1 2 2 2 1 2 2 1 1 2 2 2 2 1 2 2 2 2 1 1 1 2 2 1 2 2 1 1 2 2 2 2 2 2 2 2 2 2 1 2 2 1 2 2 2 1 1 2 2 2 2 1 1 1 1 2 2 2 2 1 2 1 2 2 1 1 1 1 1 1 2 2 2 1 1 1 1 1 1 2 2 2 1 1 1 1 1 2 2 2 2 1 2 2 2 1 2 2 2 2 1 1 2 2 2 2 1 2 2 2 2 2 2 2 1 1 1 1 1 2 2 2 2 2 2 2 1 1 1 2 2 2 2 1 1 2 2 2 2 2 2 2 1 1 1 1 2 2 2 2 2 2 1 1 1 1 1 2 2 2 2 2 2 1 1 1 1 1 1 1 2 2 2 2 1 1 2 2 1 2 2 2 1 2 2 2 2 1 1 1 1 2 2 2 2 2 2 2 1 1 1 1 1 2 1 2 2 2 2 2 1 1 1 2 2 1 2 2 2 2 1 2 2 2 1 1 1 1 1 2 2 2 2 2 2 1 1 1 1 1 1 2 2 2 1 1 1 1 1 2 2 2 1 2 2 2 2 1 1 1 1 2 2 2 2 1 2 2 2 1 1 1 1 2 2 2 1 1 1 1 1 1 2 2 2 2 2 2 1 1 1 1 1 1 1 1 1 1 1 2 2 2 2 2 2 1 1 1 1 1 1 1 1 1 1 2 2 2 2 2 2 1 1 1 1 1 1 1 1 1 1 2 2 2 2 2 1 1 1 1 1 2 2 2 2 2 2 2 2 1 1 1 1 1 1 1 2 2 2 2 2 2 2 2 1 1 1 1 1 1 1 1 1 1 1 2 2 2 2 2 2 2 2 2 2 1 2 2 1 1 1 1 1 1 1 1 1 1 1 1 1 2 2 2 2 1 2 2 1 1 2 2 2 2 2 2 2 1 1 1 1 2 2 2 1 1 2 2 2 2 1 1 1 1 1 1 2 2 2 2 2 1 2 2 2 2 2 2 1 2 2 2 2 1 1 1 1 2 2 2 2 1 2 2 2 2 2 2 1 2 2 2 2 2 1 1 1 1 1 1 2 2 2 2 1 1 2 2 2 1 1 1 1 2 2 2 2 2 2 2 1 2 2 1 2 2 2 2 1 1 1 1 1 1 1 1 1 1 1 1 1 1 1 2 2 2 2 2 2 2 2 2 2 1 1 1 1 2 2 2 2 2 2 2 2 2 2 1 1 1 1 1 1 1 1 
